# Supplementary material for: Shape variation and modularity of skull and teeth in domesticated horses and wild equids
Source: Front Zool. 2018 Apr 19;15:14. doi: 10.1186/s12983-018-0258-9 (PMC5907714; doi:10.1186/s12983-018-0258-9)
Supplement: Supplementary file 3 — Raw data for crania and mandibles for all specimens used in this study including three-dimensional landmark data (raw coordinates) and identifier; ID_String is the individual combination including all information: Museum (A = Argentina, B = Berlin, H = Halle, K = Kiel, V = Vienna), ID (identifier used at the museum), group (H = horse, D = donkey, P = Przewalski’s, Z = zebra), breed (aaa = not a domesticated horse, ahb = Ancient Breed (Roman period), ano = Anglo-Norman, arb = Arab, bif = Birkenfelder, blg = Belgian Draft, bos = Bosnian Pony, cds = Clydesdale, exm = Exmoor Pony, fab = Falabella, gbh = Galician Farm Horse, grb = Grisons (Graubündner), grp = German Riding Pony, han = Hannoverian, hny = Hackney, hol = Holstein, hun = Hungarian, huz = Huzule, ice = Icelandic Horse, ind = Indian Pony, kdr = Kladrubian, kon = Konik, kos = Kosarian, lpz = Lipizzan, mon = Mongolian, nor = Norik, odb = Oldenburgian, piz = Pinzgau, pll = Polish Farm Horse, scp = Scottish Pony, ses = Seneca Sarajevo, she = Shetland Pony, shi = Shire, stm = Styrian, suf = Suffolk, tbh = English Thoroughbred, tog = Togo Pony, trk = Trakehner, and wel = Welsh), and morphotype (A = not a domesticated horse, W = medium horse, F = Light horse, C = Draft horse, P = Pony). (XLSX 13 kb) [file 12983_2018_258_MOESM3_ESM.xlsx]

## Sheet: RAW_Cranium
ID_String	Museum	ID	Group	Breed	Morphotype	RawCoord1	RawCoord2	RawCoord3	RawCoord4	RawCoord5	RawCoord6	RawCoord7	RawCoord8	RawCoord9	RawCoord10	RawCoord11	RawCoord12	RawCoord13	RawCoord14	RawCoord15	RawCoord16	RawCoord17	RawCoord18	RawCoord19	RawCoord20	RawCoord21	RawCoord22	RawCoord23	RawCoord24	RawCoord25	RawCoord26	RawCoord27	RawCoord28	RawCoord29	RawCoord30	RawCoord31	RawCoord32	RawCoord33	RawCoord34	RawCoord35	RawCoord36	RawCoord37	RawCoord38	RawCoord39	RawCoord40	RawCoord41	RawCoord42	RawCoord43	RawCoord44
B_0001388_H_ice_P_3_6	B	1388	H	ice	P	0.6339	0.0079	-1.0101	64.8468	0.2224	1.8968	10.5229	117.023	53.6122	57.8371	116.2	53.0127	6.9202	144.095	49.3292	64.3668	142.386	47.3124	-6.5921	179.577	25.5628	78.5389	176.2	26.6755	-37.2267	175.732	-22.0876	108.577	171.865	-25.4785	38.4654	248.665	59.792	-13.866	233.038	34.923	89.4068	226.641	32.1825	-40.7729	262.326	1.7511	115.873	256.546
B_0001389_H_ice_P_3_6	B	1389	H	ice	P	0.4394	0.2573	-0.1852	67.5665	0.0959	0.7866	11.3637	105.918	56.5924	55.368	107.425	57.2754	5.0129	127.659	53.8949	59.2896	128.818	52.9631	-8.0068	157.653	31.7514	70.0441	160.864	31.5721	-40.4671	159.371	-13.3027	104.155	162.361	-13.6838	29.0736	232.998	64.302	-19.4239	217.841	44.1921	78.0028	217.216	42.7632	-44.6447	238.182	14.3228	103.783	241.105
B_0001393_H_ice_P_3_6	B	1393	H	ice	P	0.0935	-0.0554	-0.1289	58.507	0.3223	-0.2618	6.4484	112.819	48.4418	51.116	111.416	48.3438	1.0999	138.105	44.4904	56.4046	136.626	44.2233	-11.5132	165.793	21.6639	72.6375	166.704	23.5287	-42.7332	170.646	-25.4714	104.978	174.662	-25.007	29.2185	235.491	54.3489	-19.18	220.284	31.3315	80.7519	222.323	32.6292	-45.8815	248.141	2.987	106.79	249.028
B_0001394_H_ice_P_3_6	B	1394	H	ice	P	0.7313	-0.2141	-0.6288	64.8945	-0.1105	0.1829	8.5464	105.198	46.8067	58.6228	106.561	46.1565	1.5178	135.469	42.954	62.8314	135.815	41.6689	-10.993	162.192	19.3108	74.9758	158.199	16.5728	-45.4989	159.579	-26.125	107.921	161.47	-31.6074	30.9812	241.267	49.8081	-28.3163	228.475	26.8618	85.0539	234.746	30.0042	-48.97	245.438	3.3677	106.961	246.701
B_0001387_H_ice_P_3_6	B	1387	H	ice	P	-0.8792	-0.4413	0.022	57.6137	0.013	0.3178	-2.4431	116.858	42.1589	38.4067	119.563	44.1298	-10.4729	143.868	38.183	41.3147	150.397	41.0697	-24.9271	165.275	15.3175	53.0283	173.019	19.9831	-55.5618	173.301	-28.179	87.0321	183.154	-23.4157	9.0001	246.976	44.0517	-37.9013	226.459	25.1168	57.5188	234.316	28.4904	-61.9129	243.061	-5.6745	82.7902	253.618
B_0001382_H_ice_P_3_6	B	1382	H	ice	P	-0.4521	0.0681	0.1134	65.3372	-0.1485	-0.0013	9.8963	109.83	59.8164	54.6115	109.956	59.1099	4.2728	145.912	57.4087	58.4771	145.269	57.1075	-12.6046	171.115	30.5384	72.9973	171.276	31.3109	-42.4167	167.302	-17.6548	103.494	166.781	-21.1843	31.4276	243.211	66.4509	-23.6778	223.072	41.5976	81.8976	221.846	43.8704	-47.5826	242.411	9.9076	105.553	243.066
B_0001392_H_ice_P_3_6	B	1392	H	ice	P	-0.9189	-0.1447	-0.0054	61.4292	-0.208	0.3579	6.9409	117.531	49.1927	57.3808	114.664	49.3308	2.2222	138.299	44.3943	61.271	138.286	43.6558	-9.3549	166.072	16.6224	72.4583	166.787	15.7261	-42.7027	173.516	-29.9792	103.878	170.38	-31.0845	32.6026	247.918	49.0918	-18.306	235.307	32.0845	86.2348	233.078	30.776	-44.0815	255.9	2.6812	112.448	250.705
B_0001381_H_ice_P_3_6	B	1381	H	ice	P	0.4368	-0.7055	-1.3769	55.8488	0.3691	-0.2713	0.5773	109.828	57.8688	46.9148	107.29	56.5953	-5.5113	140.691	50.7815	51.5053	140.794	53.1192	-18.0402	165.778	29.8902	61.0862	166.205	28.7458	-50.1245	173.85	-21.6808	94.2346	179.017	-22.5951	20.9645	239.669	64.051	-33.0504	227.073	40.9005	72.7546	229.494	42.8602	-54.7693	248.159	13.7408	94.6935	251.623
B_0001390_H_ice_P_3_6	B	1390	H	ice	P	0.3995	0.0979	-0.2823	62.7629	0.1137	-0.011	7.313	116.193	54.0083	50.1365	115.578	54.3727	-0.1961	143.965	46.737	58.364	143.965	47.2795	-14.2621	172.151	27.6153	69.2502	170.315	31.8332	-43.986	175.009	-17.2342	100.377	175.77	-13.3912	26.6084	250.532	61.5764	-22.5176	230.824	38.1021	74.6307	226.75	38.6712	-50.1686	256.497	6.8018	100.043	254.352
B_0001383_H_ice_P_3_6	B	1383	H	ice	P	-0.5309	-0.5677	-0.3617	62.0897	0.119	-0.1151	6.1598	108.883	41.8342	50.787	107.819	43.3179	0.276	128.037	37.3224	56.3163	125.727	39.5727	-11.2047	162.936	12.9968	68.5204	170.499	19.3871	-44.6611	166.302	-34.3929	104.061	165.791	-29.9469	27.5223	226.125	49.3046	-19.5218	218.388	28.1373	74.7479	218.51	30.7759	-42.8388	238.621	-3.4588	100.214	238.54
B_0001328_H_ice_P_3_6	B	1328	H	ice	P	0.5208	0.1546	-0.3738	60.4594	-0.3477	0.4455	6.3064	98.6218	46.0807	50.0046	99.8876	47.7567	-0.3368	121.427	42.1949	56.7846	120.473	42.9853	-10.6817	148.266	24.2868	66.809	148.507	27.793	-47.8034	159.515	-22.2029	104.455	161.663	-15.4535	27.8893	214.06	55.833	-23.0242	198.41	30.7782	73.8117	195.554	34.7164	-44.851	225.839	6.4854	97.8572	223.59
B_0001339_H_ice_P_3_6	B	1339	H	ice	P	-0.8201	-0.023	0.1236	64.1472	-0.0963	0.4007	9.5372	114.312	56.0118	53.2264	114.05	55.5363	2.643	141.966	49.985	58.2439	140.188	48.8739	-8.3067	166.613	28.0892	66.9768	168.016	27.3301	-44.1847	173.412	-13.4292	103.332	174.404	-16.6861	31.1144	239.134	64.5406	-24.3976	227.044	38.6914	79.9403	221.455	39.1034	-45.0691	247.42	14.7212	103.797	247.604
B_0001340_H_ice_P_3_6	B	1340	H	ice	P	-0.3387	-0.1359	0.372	62.138	-0.3539	0.2832	5.0514	105.294	45.096	46.4517	105.886	47.3447	-4.0449	135.42	37.6637	54.1689	136.494	40.1458	-14.4437	153.044	17.4355	67.1185	152.234	17.3575	-45.4622	157.676	-27.818	99.8958	159.414	-21.5676	25.0769	216.316	51.1533	-21.7496	205.335	27.4656	69.9164	205.591	33.4585	-50.0937	231.109	-5.1841	98.9887	231.398
B_0000827_H_hol_W_3_6	B	827	H	hol	W	0.3788	0.53	-0.4455	71.1482	-0.2295	0.0264	10.5701	135.877	62.0899	61.4042	136.424	60.4721	5.8909	163.48	54.711	63.7689	163.206	55.0345	-8.3901	186.111	25.7586	75.4126	188.097	23.8949	-48.7617	203.609	-21.2486	112.578	204.187	-23.7273	32.7445	284.31	65.3641	-26.3544	275.562	41.9499	90.604	276.225	42.2716	-53.6028	299.383	12.627	118.413	300.768
B_0001191_D_aaa_A_3_6	B	1191	D	aaa	A	-0.3105	0.0846	-0.1335	49.6579	0.0068	0.7776	8.3119	82.0381	51.7689	42.8764	81.6873	50.3109	5.2592	105.208	49.7382	48.5922	101.745	50.1445	-8.8334	126.459	32.3969	61.3853	124.168	32.2342	-37.5533	138.043	-5.7131	92.172	135.871	-6.9409	32.6113	198.062	66.8176	-15.4282	174.647	48.6823	73.8705	173.506	46.5172	-34.5608	203.664	37.9769	95.3279	200.919
B_0003362_H_trk_W_3_6	B	3362	H	trk	W	-0.3454	-0.1395	0.0557	66.0003	-0.3807	0.7987	4.2886	147.239	65.1304	54.9078	147.195	66.7401	0.035	176.933	54.8711	59.4013	179.636	57.1824	-13.6507	203.064	26.2108	71.8451	204.254	27.4628	-53.5373	204.168	-19.8419	109.585	201.117	-26.1595	30.9488	295.103	69.6478	-25.4751	279.671	48.8258	82.5061	276.329	47.4246	-53.0483	299.181	19.4035	114.006	297.96
B_0003360_H_trk_W_3_6	B	3360	H	trk	W	0.5995	0.7036	0.5126	53.0731	0.0228	-0.1583	5.5612	120.782	57.5378	47.2922	121.73	55.758	-0.337	152.227	53.5335	53.4262	152.331	49.02	-11.0361	173.803	29.2142	62.9136	175.242	24.9978	-47.3816	181.758	-19.8473	97.406	178.176	-25.798	25.6751	265.977	61.3966	-25.3852	244.591	39.3289	76.9475	246.189	35.9036	-46.708	268.329	8.9048	98.5328	267.063
B_0001443_H_grb_W_3_6	B	1443	H	grb	W	-0.8472	0.0025	0.1713	66.8597	0.1057	1.0192	7.2904	145.031	59.5597	55.503	145.449	59.2985	1.8487	177.116	59.0144	58.9583	179.412	56.8771	-17.6401	201.877	25.2283	74.6313	205.07	24.9262	-52.9748	203.47	-26.4647	112.283	210.074	-24.3461	25.9837	294.522	72.9655	-29.2178	267.053	46.1704	83.7252	268.322	46.5451	-61.8637	304.135	21.2987	111.952	307.69
B_0003357_H_trk_W_3_6	B	3357	H	trk	W	-0.0911	-0.0718	-0.0207	68.2693	0.2693	0.2388	2.2824	148.834	70.0226	59.0631	152.937	69.4476	-4.0133	183.516	66.577	62.0126	184.826	62.4334	-23.1384	213.47	30.7881	73.907	218.735	32.4558	-64.4853	216.583	-15.5184	110.746	223.101	-24.0951	24.3251	298.982	81.3019	-36.6271	284.802	56.5798	82.62	288.863	50.958	-64.7453	311.291	24.9098	106.421	317.45
B_0002016_H_thb_F_3_6	B	2016	H	thb	F	-0.3219	0.2228	0.5013	62.533	0.1232	0.6158	9.3926	149.331	56.2186	58.2749	148.685	56.9384	3.3773	178.831	51.5014	62.8146	174.352	55.9866	-14.3018	214.886	24.9005	78.8568	216.822	25.3736	-54.4949	225.643	-21.7201	117.8	220.957	-23.1389	32.6649	286.767	65.0233	-23.4486	269.716	42.0328	89.0578	277.519	43.9053	-54.9403	311.341	9.6503	116.652	310.477
B_0001437_H_grb_W_3_6	B	1437	H	grb	W	-1.2228	-0.4651	0.6111	68.2028	-0.0145	-0.0508	11.0313	134.577	48.6492	58.5357	133.511	49.5176	4.1065	157.136	40.4308	65.0171	155.953	41.5579	-9.181	184.281	13.5796	78.7077	186.22	16.0613	-50.5193	189.849	-36.051	116.43	186.848	-36.3527	33.044	269.776	51.2389	-19.4988	250.129	27.4856	88.633	247.256	28.4555	-47.0666	282.539	3.2898	113.441	280.88
B_0002988_Z_aaa_A_3_6	B	2988	Z	aaa	A	-1.7322	-0.5464	0.2473	64.3523	0.7845	1.0573	6.2539	119.757	67.8677	54.2641	119.634	66.1646	2.7273	158.094	67.6109	56.7628	161.843	61.6028	-11.7021	185.281	39.5294	66.6011	184.324	39.0131	-47.9583	186.375	-10.7494	101.849	191.208	-13.685	25.443	283.837	71.0914	-19.3164	237.424	57.8182	71.5266	247.145	59.6069	-54.3481	281.588	25.7444	101.377	285.218
B_0070300_Z_aaa_A_3_6	B	70300	Z	aaa	A	0.2625	-0.1033	0.0131	59.2927	-0.0985	-0.0162	4.608	97.4055	60.0679	49.5592	99.6121	60.743	-0.5472	124.615	58.9541	51.7284	121.934	61.9222	-10.9067	160.148	33.6463	62.5206	160.48	33.0154	-45.9137	160.011	-17.0058	99.9273	159.825	-12.3049	25.976	225.516	70.6891	-22.0172	203.459	42.7685	75.1365	206.39	42.593	-47.3934	249.81	15.7305	97.1831	249.978
B_0012578_Z_aaa_A_3_6	B	12578	Z	aaa	A	-0.5105	0.2113	0.4835	58.3344	-0.1697	-1.8379	10.0961	107.61	69.1471	60.5127	105.968	65.1833	0.5038	112.246	57.8567	66.8225	112.863	51.1961	-10.2702	165.233	46.7295	74.5137	167.346	39.0935	-45.384	166.376	-5.9261	101.646	165.551	-16.9444	37.1626	269.696	82.0985	-22.2506	232.935	58.7591	90.9276	233.137	51.7939	-44.974	264.557	38.8887	111.119	265.312
B_0017577_Z_aaa_A_3_6	B	17577	Z	aaa	A	-2.2601	0.4237	2.7436	67.6975	0.0525	0.8783	15.2462	135.439	73.4881	62.9074	134.456	72.3588	6.8223	159.448	66.7139	69.9565	159.411	65.3508	-11.0938	210.372	44.1649	88.4152	204.04	40.3613	-44.8817	208.579	-10.6638	117.865	205.77	-13.6681	43.856	319.143	85.5668	-14.2029	276.197	65.1502	94.4672	274.868	59.8134	-38.7538	326.106	33.5293	121.82	323.084
B_0060363_P_aaa_A_3_6	B	60363	P	aaa	A	0.7473	-0.0136	-0.3697	60.7077	-0.3408	0.7907	5.1778	122.671	67.9175	54.6117	122.327	66.4347	-1.7971	157.201	64.5366	58.165	148.701	61.9823	-19.43	184.648	33.1204	66.5601	181.176	31.3828	-61.5563	175.078	-13.7901	105.658	178.65	-16.6492	20.4743	261.314	71.0518	-29.787	233.033	48.0268	79.4232	245.902	47.1704	-65.3539	267.929	23.1948	104.236	273.615
B_0012567_Z_aaa_A_3_6	B	12567	Z	aaa	A	-0.7063	0.0533	0.1716	61.2809	-0.4454	0.306	11.3731	116.357	66.8126	55.408	115.155	65.9687	2.8326	124.528	51.4457	62.7296	122.21	49.6261	-8.6292	175.702	35.709	74.2642	172.894	34.1231	-45.5034	180.345	-13.0693	107.602	175.639	-19.1819	36.1945	278.624	70.5865	-19.7532	239.549	47.7644	88.9045	235.044	44.428	-44.3601	274.1	25.5685	114.335	271.011
B_0070298_Z_aaa_A_3_6	B	70298	Z	aaa	A	0.0411	-0.1365	-0.1223	60.9453	-0.0104	0.3248	3.7774	118.556	52.8787	51.6401	122.532	55.533	-3.7605	140.657	48.338	57.904	140.419	50.7708	-24.6775	189.04	30.7293	74.4848	191.25	28.2981	-53.5224	193.007	-20.8832	106.685	195.369	-20.3199	26.5576	309.929	74.2093	-28.2126	256.062	51.7182	78.629	257.002	55.3515	-53.8005	304.197	21.6156	104.335	307.373
B_0033960_Z_aaa_A_3_6	B	33960	Z	aaa	A	-1.8618	-1.1205	0.6635	64.0757	0.9985	1.1343	5.296	119.26	67.5119	56.0191	119.929	66.4248	-3.434	134.265	51.8358	61.9682	137.84	50.5946	-14.6161	186.339	39.2676	74.2187	189.192	32.8554	-49.2893	186.899	-16.3989	104.832	187.511	-19.967	27.7194	293.399	66.2322	-22.9225	242.994	52.2588	79.0309	244.938	52.0481	-51.7715	281.489	24.9649	109.248	283.644
B_0070299_Z_aaa_A_3_6	B	70299	Z	aaa	A	-1.9338	-1.8599	-3.6402	55.9743	0.1526	-0.4919	1.5045	131.308	67.5165	49.0675	129.076	69.7887	-5.0663	168.971	60.9745	56.9697	163.223	62.5406	-20.4847	205.614	39.8495	71.5473	202.108	46.9656	-53.199	212.282	-13.963	106.657	211.649	-9.298	27.3521	319.879	89.2357	-30.152	269.777	53.496	82.6314	270.332	58.55	-52.3635	324.248	31.8136	107.721	324.584
B_0046167_Z_aaa_A_3_6	B	46167	Z	aaa	A	0.4155	-0.1226	-0.9523	64.0845	0.3154	3.3107	7.9847	129.84	62.733	51.0715	129.557	63.3635	-2.0634	177.54	55.0063	61.3626	171.345	53.7364	-15.9449	205.654	36.9918	75.4465	208.176	35.2137	-49.1146	216.931	-17.5325	112.126	220.476	-20.2162	28.6035	317.121	85.7147	-26.4976	278.495	54.7395	85.15	275.012	56.643	-50.3632	323.006	27.6932	110.248	325.433
B_0070201_Z_aaa_A_3_6	B	70201	Z	aaa	A	0.1482	-0.2544	-0.352	62.554	-0.0612	1.802	8.6035	122.204	58.2611	56.5427	116.081	54.6216	-0.28	165.938	46.1364	65.6137	162.926	44.8314	-10.9906	185.44	25.777	76.2874	186.414	23.6614	-41.0714	196.09	-29.2881	108.28	197.466	-34.5534	36.6254	304.317	65.4051	-17.1329	257.423	43.0287	85.9432	259.245	41.1477	-44.558	313.271	11.893	116.481	310.425
B_0070295_Z_aaa_A_3_6	B	70295	Z	aaa	A	-0.5931	0.5018	0.4341	60.5204	0.4744	1.3462	4.1602	127.26	65.1792	45.2732	129.01	71.3891	-2.7664	167.15	61.0775	54.0948	168.402	69.1541	-11.6927	196.135	35.9561	70.2005	191.331	45.3549	-43.5287	209.794	-18.0112	110.784	205.047	-6.2067	28.2143	329.889	96.97	-23.8282	274.331	63.0996	79.3815	268.414	72.6803	-47.5863	319.892	30.7703	110.625	318.857
B_0002027_D_aaa_A_3_6	B	2027	D	aaa	A	0.2491	-0.1391	-0.0954	54.3603	-0.7909	0.2017	3.9437	93.9631	53.7228	44.0504	95.9664	54.7	-2.8426	107.331	51.4459	48.5997	107.811	51.6185	-14.9056	142.626	36.8636	58.6372	143.736	36.3706	-46.7399	150.623	-4.1578	90.5848	153.284	-5.5236	18.0433	224.745	76.5296	-28.9777	200.394	54.6097	68.0119	202.653	55.9109	-53.4526	227.333	33.8993	91.215	232.019
B_0070307_D_aaa_A_3_6	B	70307	D	aaa	A	0.1941	0.0234	-0.2633	52.5341	-0.1427	-0.2156	-0.3478	94.0927	57.6702	41.2583	95.9114	58.0798	-9.0223	110.354	53.6162	48.8957	113.701	56.489	-23.803	136.941	29.9077	61.4287	141.385	32.8917	-56.7482	143.83	-6.327	88.8221	152.196	-9.8003	13.4939	220.458	67.8198	-35.1299	184.646	47.3605	64.4257	189.078	46.8524	-58.3824	216.881	29.9808	83.1453	224.165
B_0032519_D_aaa_A_3_6	B	32519	D	aaa	A	-1.3749	0.1281	0.3804	61.8599	0.4403	-0.4025	8.1721	106.649	82.4223	60.6363	104.032	79.706	3.6645	135.496	81.2296	64.3226	140.204	79.116	-16.8146	171.512	45.2774	79.5443	171.997	40.2767	-46.8557	174.627	-5.4221	112.373	190.366	-11.3046	34.6709	244.21	83.3707	-32.126	243.327	59.2665	95.152	245.515	53.5585	-57.1013	272.768	28.981	114.377	276.669
B_0070038_D_aaa_A_3_6	B	70038	D	aaa	A	-0.49	-0.056	0.4511	62.2493	-0.2006	-0.445	17.1594	107.039	52.9789	58.8324	105.277	51.5408	11.4789	138.741	51.6562	67.3316	136.958	47.5062	-2.6219	161.127	30.6323	80.6802	157.767	25.4245	-38.3679	172.384	-18.0668	109.153	165.982	-25.1015	44.2109	244.914	59.6537	-10.5042	229.243	50.2534	93.1823	225.174	43.9025	-32.1814	257.785	23.2412	115.378	253.296
B_0091106_D_aaa_A_3_6	B	91106	D	aaa	A	0.7501	0.0644	-1.0193	61.3399	-0.5237	0.6691	15.6125	97.7803	66.1218	62.5172	93.4338	67.4477	11.146	116.36	61.9483	69.9919	114.37	64.6756	2.7772	153.979	34.9079	86.0929	144.305	35.2613	-22.6562	165.582	-15.3094	112.179	151.24	-15.2892	52.7483	221.749	74.0359	-1.5465	225.853	48.2609	105.716	217.626	46.0015	-20.3657	252.152	22.4545	130.522	238.307
B_0083377_D_aaa_A_3_6	B	83377	D	aaa	A	0.0457	-0.0104	-0.2471	59.9552	0.5183	0.8108	10.8888	90.1872	61.8827	55.899	87.3981	63.1745	5.4028	111.132	56.54	63.253	105.48	58.1537	-4.4754	146.975	40.2803	81.687	142.983	36.4971	-31.9069	165.225	-18.3274	108.927	155.605	-20.2368	40.295	219.543	73.3559	-17.3363	218.793	46.6393	101.712	210.356	47.7439	-34.8805	246.855	22.6199	124.36	238.564
B_0032175_D_aaa_A_3_6	B	32175	D	aaa	A	0.3844	-0.0814	-0.624	63.8327	0.5051	-2.2699	11.4094	106.103	81.4588	54.9357	108.604	79.1415	3.9355	154.12	75.9488	60.3137	155.335	72.0442	-12.7144	174.769	50.0288	75.5148	178.669	47.8588	-45.9607	180.065	-5.8146	103.93	182.879	-12.2712	30.4627	264.027	91.6445	-30.1057	243.519	58.6393	88.9191	247.371	55.7948	-50.3676	274.688	37.0473	107.415	278.01
B_0033809_D_aaa_A_3_6	B	33809	D	aaa	A	-0.023	0.9128	0.9827	62.3256	0.7125	0.2212	15.5707	100.334	63.1171	59.4693	96.0274	61.9467	10.4037	122.24	59.6753	66.1245	118.682	59.5645	-0.0947	159.945	32.094	80.7255	156.153	28.6038	-28.6881	170.869	-20.8406	106.802	160.341	-24.4636	45.6251	232.361	68.5104	-4.7036	230.703	46.3443	98.5247	234.146	43.5525	-30.2017	259.685	15.3856	120.348	250.517
B_0030523_D_aaa_A_4_6	B	30523	D	aaa	A	0.2977	-0.1842	-0.5635	58.0142	-0.0864	-0.0804	8.3327	125.607	56.8969	53.2712	126.339	55.08	2.6949	132.403	53.4193	57.0196	129.679	52.1219	-13.5307	174.468	28.7085	72.5065	172.671	23.8151	-46.9995	171.783	-21.0322	105.848	179.072	-26.2985	32.851	260.268	66.4451	-23.192	236.873	49.3069	85.433	240.785	43.9765	-44.3404	267.885	20.0842	105.778	268.245
B_0015716_D_aaa_A_3_6	B	15716	D	aaa	A	0.3107	0.1231	-0.1145	59.5645	-0.1829	0.4919	9.1333	100.066	70.7476	51.845	99.8103	69.5667	2.3627	124.654	67.6679	58.7963	122.72	64.891	-17.6635	151.19	40.0341	79.4828	161.122	39.247	-46.9758	173.908	-5.8641	104.433	172.008	-6.3023	29.9527	254.752	68.9513	-24.6867	218.291	53.7255	83.7039	220.638	51.6412	-48.0255	262.053	32.931	103.489	260.626
B_0013415_Z_aaa_A_3_6	B	13415	Z	aaa	A	-0.489	0.0609	1.1218	65.024	0.3527	0.4187	8.8298	112.175	73.5002	55.3452	113.921	74.8782	-0.1841	140.668	60.5482	61.291	138.481	63.1075	-14.9482	177.028	47.1259	75.7589	173.735	45.5043	-43.0315	174.295	-3.2039	105.747	176.899	-2.613	29.3823	274.2	85.2652	-22.5849	235.287	61.3069	81.481	239.691	62.7613	-50.3904	277.407	34.8272	107.827	275.881
B_0032172_D_aaa_A_3_6	B	32172	D	aaa	A	-0.4506	-0.4817	-0.2542	63.6555	-0.0802	0.2538	12.9744	112.278	70.9664	66.5797	111.863	68.6233	7.4469	149.891	64.0249	73.6796	147.792	63.493	-1.7265	179.06	32.6537	86.7132	178.207	34.4206	-35.1011	182.629	-25.6814	113.238	179.511	-31.0796	45.2277	251.076	82.5521	-13.55	243.197	48.8832	103.748	245.2	42.7214	-36.1455	280.41	22.6873	125.837	275.156
B_0091107_D_aaa_A_3_6	B	91107	D	aaa	A	-0.4907	-0.3659	0.422	62.6005	0.0419	-0.3927	12.7015	102.31	68.7469	59.776	99.9348	68.0364	2.7966	129.757	57.5855	68.9439	129.374	59.8755	-7.7452	163.585	34.8873	83.5657	159.102	34.4292	-35.1836	167.442	-17.3585	111.772	158.177	-18.7514	42.3898	232.352	75.7046	-16.7373	224.414	50.6841	97.6425	218.152	49.3392	-35.3122	253.467	26.0148	120.78	244.395
B_0047489_Z_aaa_A_3_6	B	47489	Z	aaa	A	-0.1975	-0.7142	-0.2147	68.9226	-0.1344	-0.4385	9.1126	111.651	66.3977	55.264	111.167	65.545	-0.7734	139.172	53.2488	62.1813	138.994	51.7616	-16.1853	172.396	38.5366	77.5265	172.976	40.0374	-49.7744	175.447	-12.9767	108.031	178.568	-15.4034	29.1076	267.381	71.1634	-34.9355	229.514	42.4943	91.5327	232.386	46.3707	-52.6455	267.567	22.3841	107.142	271.589
B_0013223_Z_aaa_A_3_6	B	13223	Z	aaa	A	-0.1533	-0.3251	-0.2095	65.2125	0.0574	0.064	12.6486	108.965	61.7692	54.5509	108.404	67.0182	4.0815	146.023	51.5028	65.0731	141.367	55.0794	1.6131	172.021	32.8421	72.5765	175.37	34.0257	-35.6057	172.069	-9.7727	108.837	167.576	-6.7607	38.6578	259.308	78.3353	-11.0949	225.4	43.3534	84.9319	223.061	46.6474	-34.2571	262.724	20.1461	109.966	261.852
B_0077168_Z_aaa_A_3_6	B	77168	Z	aaa	A	-1.0571	-0.4241	0.6403	63.9505	-0.1153	-0.1885	12.1586	100.594	60.3448	57.2681	98.6697	60.3758	6.7256	135.755	49.6506	62.2074	134.518	50.3414	-3.1272	163.806	29.6899	71.2125	163.531	30.7814	-39.9066	161.381	-17.3501	107.793	159.236	-18.5757	38.7546	242.524	65.7245	-13.0558	215.857	39.5008	86.2885	217.399	38.2489	-36.6698	254.324	15.0341	107.877	253.401
B_0070340_Z_aaa_A_3_6	B	70340	Z	aaa	A	-0.2112	-0.0088	0.1354	60.583	0.3199	-0.4248	13.8145	103.917	61.4702	52.5044	101.218	59.2738	6.2967	133.99	54.7503	59.7954	131.45	52.6039	-6.4911	172.33	33.5173	69.144	169.741	30.4364	-42.0961	167.109	-10.6194	103.876	165.091	-14.1598	31.8108	255.738	79.9843	-14.6888	221.64	47.6835	78.9196	221.694	44.6983	-39.424	254.325	25.5975	101.882	252.655
B_0070324_Z_aaa_A_3_6	B	70324	Z	aaa	A	-0.4309	0.0679	0.7355	62.8837	-0.31	1.2351	14.0749	101.081	60.4668	52.7438	99.82	61.2997	8.6384	121.563	56.9651	59.2836	123.259	56.264	-2.7282	167.569	34.4527	69.6119	163.179	34.3581	-43.5025	161.586	-14.2078	111.064	155.865	-13.2428	36.0433	251.257	73.1906	-15.3648	214.747	45.8487	87.6264	212.438	45.2491	-39.7153	260.974	25.2534	114.513	258.133
B_0070333_Z_aaa_A_3_6	B	70333	Z	aaa	A	-0.6817	-0.8664	0.2382	57.7203	0.1249	-0.0108	11.0512	105.467	63.9954	52.7099	103.225	61.2584	4.8956	139.845	58.5024	61.0971	138.786	54.1505	-5.386	174.213	37.6545	67.5215	171.274	35.2954	-40.6995	162.471	-5.7016	97.7443	161.665	-13.4217	32.982	256.76	79.8619	-10.3481	220.907	56.1991	72.7835	222.386	54.5495	-42.5383	262.439	31.9196	104.017	263.117
B_0023249_Z_aaa_A_3_6	B	23249	Z	aaa	A	-0.3209	0.2102	1.0732	61.4054	1.8832	-0.7959	10.5115	91.271	56.8194	54.4648	92.7489	57.3839	3.8115	134.38	48.9764	61.261	126.717	50.455	-3.2575	149.949	27.1323	71.151	148.011	28.8082	-35.4379	149.659	-10.3062	100.852	147.454	-9.4278	34.3761	230.608	65.1178	-12.1857	193.946	40.9199	80.2005	192.18	39.5718	-34.7968	227.043	21.2513	103.814	227.019
B_0001951_Z_aaa_A_3_6	B	1951	Z	aaa	A	-0.3587	-0.1882	0.2983	62.4789	-0.0943	0.1181	12.4984	86.3644	52.008	59.5871	85.4091	51.8383	6.5453	131.909	48.3832	67.0521	128.391	45.917	-2.1023	165.46	29.4064	77.5788	166.901	23.3793	-40.8394	166.19	-23.1765	107.239	161.952	-29.792	40.9744	243.417	66.7683	-12.5042	211.788	39.3758	90.0337	210.873	31.2252	-36.8198	246.374	12.5363	110.998	245.812
B_0043157_Z_aaa_A_3_6	B	43157	Z	aaa	A	-0.1456	-0.2294	0.2056	59.0412	-0.6515	-0.0406	7.7101	93.7098	60.6279	48.2844	94.308	61.1116	-0.3347	142.91	48.6019	54.867	145.208	47.6248	-10.4789	163.995	27.3877	64.8261	169.703	26.1826	-41.0365	167.307	-19.3795	96.9145	171.435	-18.7669	25.4311	247.771	71.2737	-22.4896	217.071	41.1526	74.8581	219.638	42.4371	-46.2221	253.128	16.4419	99.0794	257.034
B_0030929_Z_aaa_A_3_6	B	30929	Z	aaa	A	0.7054	0.6765	-0.1079	64.1392	1.4351	-0.6395	8.9534	96.5791	67.7074	52.2792	98.4796	67.7625	-0.829	133.091	54.6337	58.8948	131.613	53.7027	-12.9016	170.407	37.9379	68.5121	171.962	35.9295	-44.185	172.936	-11.2193	97.6681	178.101	-14.5443	26.0307	242.546	79.3315	-25.4772	216.545	51.6747	76.6983	218.775	50.4842	-45.458	250.948	24.1212	94.4689	256.865
B_0023431_Z_aaa_A_3_6	B	23431	Z	aaa	A	-0.2314	-0.1746	0.1182	61.2649	-0.6174	1.0356	12.9003	97.3091	60.7061	56.1523	95.5807	61.4931	6.6405	131.878	55.8272	65.6583	127.619	54.6917	-5.6428	161.654	29.1583	77.3502	156.065	31.6147	-40.4951	168.108	-23.3179	113.486	160.021	-23.0373	39.1779	239.752	75.0546	-16.1659	212.047	40.6748	94.1054	207.386	41.6585	-35.8744	250.106	17.6038	118.557	241.463
B_0003371_H_thb_F_3_6	B	3371	H	thb	F	0.2779	-0.0666	-0.1979	66.3422	1.2532	-3.0314	12.4084	147.073	66.551	60.2798	144.499	63.3101	9.1066	187.278	63.4729	62.7465	187.872	60.2996	-2.0087	201.734	37.3598	72.879	202.049	32.761	-46.037	209.51	-5.0133	109.377	210.009	-16.0462	38.1124	293.955	84.7791	-14.4367	277.607	59.4861	86.9156	280.921	53.0195	-49.4279	310.424	32.3246	116.295	311.631
V_0000E78_H_arb_F_3_6	V	0	H	arb	F	-0.0616	-0.056	0.4008	65.2796	0.5891	-0.4404	7.8665	137.033	62.3449	51.7947	139.595	61.7042	2.1131	164.215	53.1906	57.6893	164.961	55.0801	-12.9774	189.532	29.694	73.9186	191.896	29.9408	-47.4105	198.13	-13.4889	109.756	193.895	-14.2909	32.5166	270.724	64.2204	-19.9728	252.401	45.2607	84.4837	258.19	43.2786	-50.5704	275.778	15.9044	113.606	277.819
V_0000E77_H_arb_F_3_6	V	0	H	arb	F	0.372	0.0678	0.1927	61.5454	-0.1395	0.5	9.7708	133.973	56.5181	55.8919	132.347	59.8402	7.1855	165.352	50.096	60.3826	159.256	55.7473	-5.5499	184.788	26.1437	75.0963	181.684	30.0263	-43.1614	196.529	-25.8298	117.66	191.768	-22.2732	36.1227	261.083	69.5579	-16.2011	250.367	40.1765	92.5284	249.574	44.6421	-42.1082	280.277	14.4645	123.566	276.261
V_0000E95_H_hun_W_3_6	V	0	H	hun	W	-0.6801	-0.1405	0.118	58.9138	-0.028	0.206	-2.1258	122.048	58.0499	38.8172	122.88	60.5941	-7.8455	151.676	53.7713	40.6615	151.502	55.7167	-23.9229	182.398	28.6439	52.581	185.953	29.857	-64.6315	188.572	-16.1982	96.2297	199.049	-14.0605	6.1451	270.219	70.586	-40.2057	238.046	44.7146	57.7454	245.594	48.4757	-66.1836	274.062	18.1519	84.1642	281.486
V_000E660_H_huz_W_3_6	V	000E660	H	huz	W	0.0194	-0.0381	-0.1306	65.9009	0.3157	1.3726	4.4399	136.514	67.6727	54.2796	135.264	67.8105	-3.6613	166.661	62.2012	58.0672	167.531	62.478	-17.8669	193.127	31.4291	71.4661	193.227	33.3189	-56.5881	201.87	-16.6352	108.567	206.191	-17.3715	24.0417	267.987	77.4648	-30.5314	254.339	45.6496	79.2671	257.965	49.645	-58.0212	283.127	19.8583	105.568	291.385
V_000E658_H_huz_W_3_6	V	000E658	H	huz	W	-0.0126	0.2065	-0.4916	62.0614	0.5355	-0.6126	5.5027	139.401	66.9566	54.2403	139.827	65.8443	1.4089	157.373	67.3704	57.6682	156.874	65.7359	-14.9963	199.168	40.1284	70.794	199.04	34.7204	-53.9551	212.91	-8.7898	107.281	212.305	-15.163	27.4939	289.675	80.5212	-22.8626	264.15	56.2854	80.4604	268.223	49.8748	-57.0217	307.793	22.2344	100.896	299.634
V_000E659_H_huz_W_3_6	V	000E659	H	huz	W	-0.1796	-0.2486	-0.2542	62.4105	-0.0035	0.2682	6.1653	133.921	72.8712	47.9807	134.382	73.8299	1.2251	165.8	67.3811	51.9419	159.74	68.8815	-12.2514	196.466	34.8832	66.6332	195.389	39.6956	-47.8099	207.696	-8.2374	103.07	203.743	-4.3224	25.3718	283.887	78.9086	-23.1821	257.621	54.1812	74.079	253.594	58.2928	-47.9087	287.99	26.7115	102.385	286.668
V_00E1294_H_lpz_F_3_6	V	00E1294	H	lpz	F	-0.8275	-0.3648	1.0667	62.6409	0.6398	-0.0529	8.0893	129.859	60.1338	52.7222	129.393	60.3176	2.5505	155.786	55.6609	56.3049	156.007	57.9011	-16.8067	190.561	33.3592	77.6508	190.538	32.2592	-51.5453	197.399	-10.8651	110.552	196.467	-10.6476	29.2898	283.257	76.9638	-25.381	263.895	45.5089	86.3893	268.498	49.4768	-56.5403	290.131	19.7859	113.756	292.44
V_000E341_H_kdr_W_3_6	V	000E341	H	kdr	W	-0.6083	0.493	1.5956	73.4393	0.2105	0.6962	-1.9099	171.287	91.8691	58.3021	174.55	92.5857	-6.5352	200.799	84.565	56.3396	206.863	83.634	-26.7021	234.538	56.9223	73.6633	239.19	56.6901	-66.2207	238.384	4.1857	114.248	242.386	4.5408	14.019	348.849	108.885	-45.0619	318.166	70.3899	86.4172	322.751	72.4595	-76.5197	347.185	38.7097	115.063	355.126
V_00E1027_H_kdr_W_4_6	V	00E1027	H	kdr	W	-0.1289	-0.6749	0.1783	71.5541	0.0456	0.9471	-4.9724	168.174	80.041	46.7576	169.167	87.7737	-11.4891	184.294	75.8371	51.9297	189.656	84.9532	-15.386	232.723	47.1461	65.9385	232.224	50.5494	-63.1259	240.191	-12.0633	116.2	233.552	-5.6769	19.0395	330.305	104.529	-36.439	314.702	55.4584	82.006	309.989	66.3365	-69.9717	345.362	19.7631	121.795	346.807
V_000E661_H_kdr_W_3_6	V	000E661	H	kdr	W	0.3353	-0.8622	0.2539	76.449	-0.0924	0.6775	6.8468	166.509	85.3597	61.424	172.819	87.4414	-1.8707	202.087	77.1212	65.617	204.1	77.4552	-16.3032	223.024	48.9556	78.8197	228.083	48.1914	-57.8484	225.335	-4.4442	121.195	231.224	-6.8492	28.1023	342.29	94.3326	-26.2385	308.551	64.1819	86.373	308.624	63.7981	-60.3429	335.869	30.3533	119.486	343.149
V_000E358_H_kdr_W_3_6	V	000E358	H	kdr	W	-0.3293	-0.5461	-0.4618	70.8669	-0.4695	0.3117	5.0155	152.306	83.8069	61.0635	153.659	84.5127	1.0049	183.265	76.0899	62.4343	186.546	76.5892	-16.7568	204.907	40.7815	74.2773	206.882	40.5196	-60.5995	215.356	-7.9686	113.662	216.97	-8.257	23.1236	306.995	97.176	-38.065	280.28	57.1905	87.4194	288.275	58.0372	-67.2811	318.065	21.8041	111.361	326.439
V_000E342_H_kdr_W_3_6	V	000E342	H	kdr	W	-0.1128	-0.0482	-0.1804	70.2353	0.0185	-0.8957	10.2435	147.074	76.1747	65.8116	145.726	72.8114	5.0782	167.524	71.5	69.1148	168.839	69.3336	-12.8098	198.13	38.7637	84.1329	196.947	31.522	-58.7575	211.948	-11.216	122.989	209.019	-22.3322	37.0895	312.935	78.7865	-19.0814	271.157	55.5734	97.8796	277.304	47.3777	-54.422	312.678	26.095	125.252	314.165
V_000E950_H_piz_C_3_6	V	000E950	H	piz	C	-0.5306	-0.2122	0.4433	71.4597	0.0269	-0.0555	-5.8585	146.702	81.5562	51.8744	149.007	88.3966	-11.354	170.943	79.3399	54.7502	167.934	87.5645	-20.3397	204.18	44.5058	69.7293	202.631	54.6181	-57.0029	217.005	-13.8608	115.924	218	2.1282	15.1646	295.275	99.1236	-32.1297	286.87	64.1638	71.2256	287.159	76.63	-63.7136	315.625	27.2344	107.617	317.622
V_0000E71_H_piz_C_3_6	V	0	H	piz	C	-0.6002	-0.3249	0.5158	70.278	0.1934	-0.7732	13.4617	140.733	62.2224	61.584	138.308	61.2965	9.2666	165.394	60.1621	67.5116	164.072	60.1991	-4.5626	198.014	32.1953	83.0193	198.583	30.0936	-45.028	206.618	-15.8889	127.549	200.127	-19.4525	42.4752	286.847	75.9223	-14.7302	275.637	53.1943	98.2308	267.559	53.3096	-40.8975	303.131	23.0183	131.414	297.304
V_000E944_H_piz_C_3_6	V	000E944	H	piz	C	-1.4015	-1.3252	0.5928	78.6419	-1.3228	0.5124	15.5087	151.043	88.9891	74.3444	150.061	87.0551	7.1081	195.836	80.7314	80.9348	189.989	79.3577	-3.9541	208.412	54.8678	90.3387	207.347	50.8367	-53.6805	226.577	-5.9589	134.036	221.558	-14.5263	43.3363	322.89	108.513	-25.224	324.324	75.8411	116.758	313.662	66.5952	-54.401	341.533	32.5118	139.743	335.406
V_000E943_H_piz_C_3_6	V	000E943	H	piz	C	0.7254	0.9692	-0.0615	77.5287	-0.4108	0.3672	12.4828	142.212	67.1179	68.9433	138.958	68.8315	5.0157	172.95	61.7459	78.5883	173.143	64.1578	-9.4584	213.496	34.8146	96.9854	210.733	36.3163	-45.8273	212.065	-28.1001	133.648	202.788	-24.4229	44.0871	316.319	83.7583	-19.3732	286.735	44.8217	107.896	282.736	53.0239	-43.8552	325.509	18.6909	137.176	319.308
V_000E946_H_piz_C_3_6	V	000E946	H	piz	C	-0.184	-0.2707	-0.1554	73.3584	-1.0397	-0.7842	9.467	157.617	75.6077	70.6407	156.312	75.4685	3.9736	193.096	65.69	75.5704	192.088	63.3003	-8.5646	222.104	38.223	87.0018	223.968	33.8923	-51.5024	238.088	-19.6413	124.879	235.687	-24.1712	40.6307	315.925	87.3087	-19.7537	302.232	60.678	100.837	295.58	53.085	-54.7643	344.674	23.7593	133.001	341.481
V_00E1299_H_piz_C_3_6	V	00E1299	H	piz	C	-0.7126	-0.1416	0.5253	76.0609	-0.1069	-0.6607	2.6824	163.201	49.7912	66.6921	160.919	55.2011	-1.5516	185.838	44.5465	71.384	181.58	50.5196	-15.9066	215.727	6.0485	93.6679	209.658	18.6922	-54.3983	215.599	-50.4763	142.202	210.311	-31.5841	34.7996	324.663	74.8665	-25.8002	288.062	30.2767	102.293	283.932	43.6462	-53.3492	340.12	0.9394	139.968	331.556
V_0000E68_H_piz_C_3_6	V	0	H	piz	C	0.3891	0.7973	-0.3477	75.1046	0.1658	-0.5899	10.4914	141.362	71.7784	66.9869	141.196	72.042	5.9622	173.133	70.3597	71.8663	178.019	71.8291	-9.5174	203.662	36.8698	84.6995	201.75	39.1536	-48.8805	209.861	-20.3887	127.627	206.987	-16.8085	36.6045	305.386	85.8652	-18.2164	269.978	52.3255	95.1677	270.466	56.9178	-52.0681	312.911	18.0588	127.689	312.228
V_000E931_H_piz_C_3_6	V	000E931	H	piz	C	-0.5621	-0.0888	1.0818	77.1987	0.0962	0.5366	5.2288	177.596	86.1882	68.7362	179.434	80.3731	-1.9852	210.025	79.9381	72.5007	216.247	73.2957	-20.774	233.43	41.749	80.8731	240.731	34.3486	-68.9012	238.991	-17.1909	121.082	247.828	-27.1829	27.3754	341.886	97.4144	-37.9094	318.852	63.7126	89.5524	328.675	58.0321	-70.7496	358.442	37.1702	121.246	370.475
V_00E1295_H_piz_C_3_6	V	00E1295	H	piz	C	-0.0084	0.0711	-0.1819	77.8185	-0.0106	-0.6774	6.2098	160.251	88.289	70.319	159.262	89.2537	-0.6005	204.993	79.8903	73.8228	208.573	78.8705	-16.6912	222.183	45.9289	87.7533	221.059	44.7981	-57.7265	230.402	-10.1426	130.134	229.294	-5.2475	34.7459	345.349	97.6788	-30.082	308.807	68.0481	103.629	313.888	70.0159	-60.8012	337.909	34.7747	134.294	341.211
V_000E969_H_blg_C_3_6	V	000E969	H	blg	C	-0.4929	-0.7846	0.0764	73.0712	0.0298	0.2509	4.6993	156.535	65.3524	59.9357	155.939	69.0637	-1.6409	188.799	58.0429	68.1089	188.629	63.921	-16.5085	211.981	16.2759	87.4673	215.3	28.3906	-56.3292	220.059	-35.9576	136.554	220.011	-19.1317	29.7179	314.006	83.3033	-31.7927	291.47	42.4561	98.6772	293.697	55.611	-57.7249	329.483	6.2505	131.342	326.529
V_000E971_H_blg_C_3_6	V	000E971	H	blg	C	0.3503	0.0718	-0.1526	73.3377	-0.1371	0.0525	2.836	135.575	66.8077	58.3327	137.149	71.1472	-4.4387	157.75	62.3237	64.5981	160.631	66.4107	-20.1634	201.292	29.7613	81.2243	202.766	32.8877	-56.6124	212.725	-29.7662	121.517	212.917	-23.3538	27.4963	292.102	78.7896	-38.1303	275.642	52	92.9169	278.263	59.9669	-67.1626	313.201	14.6774	124.245	315.762
V_000E968_H_blg_C_3_6	V	000E968	H	blg	C	-0.0581	-0.0579	-0.0381	75.0773	-0.1623	0.3109	0.9839	166.44	67.1546	57.289	170.249	66.1742	-7.0493	187.477	58.5284	62.869	191.935	55.7799	-20.9724	210.339	25.3322	73.3312	214.435	20.5672	-72.2618	212.952	-24.4546	119.074	220.85	-32.9722	22.7074	313.93	73.9995	-40.9529	290.009	40.2287	79.7962	289.008	38.2805	-77.2277	320.901	8.1365	113.404	334.496
V_00E1291_H_ano_W_3_6	V	00E1291	H	ano	W	0.3165	-0.0294	-0.9376	71.9283	-0.0171	-0.2216	9.7486	162.089	67.2816	64.2466	159.547	70.8214	3.2616	189.036	60.5161	72.8459	188.962	62.4064	-9.0257	207.513	34.107	88.7925	209.487	31.7863	-57.9098	231.517	-18.2301	135.593	227.61	-18.6639	39.9425	316.538	76.2517	-27.6616	298.626	47.3151	105.909	297.752	48.3905	-56.7936	331.224	16.9123	138.662	328.28
V_00E1205_H_ano_W_3_6	V	00E1205	H	ano	W	0.5593	-0.0316	-0.9988	76.6689	-0.2849	0.9852	10.5815	148.445	77.37	68.9336	144.556	80.3682	8.6373	184.664	72.5607	75.8829	180.673	75.0484	-3.5894	215.702	37.2091	96.7876	213.723	42.5327	-35.992	229.23	-22.4799	133.17	218.3	-18.464	46.2373	304.176	98.3947	-13.416	294.922	55.4724	116.04	287.357	63.0933	-38.1662	338.983	23.1504	147.685	328.889
V_0000E87_H_thb_F_3_6	V	0	H	thb	F	-0.5247	-0.7073	1.7428	72.748	0.0146	0.5729	8.3442	149.28	66.4232	65.349	147.605	68.4339	7.1129	182.909	68.6972	67.1694	179.752	72.0087	-6.6732	212.285	35.6406	85.9896	213.79	37.0812	-46.6103	232.275	-18.7824	128.072	226.149	-17.3905	42.1834	291.795	73.5415	-26.0866	283.665	43.7253	111.391	278.186	45.9547	-52.3304	321.982	15.1438	138.09	314.473
V_0000E85_H_arb_F_3_6	V	0	H	arb	F	0.1245	-0.0804	0	68.4084	0.1301	-0.3327	9.5478	139.465	68.9688	63.5793	139.62	69.1958	3.4787	170.831	62.5415	68.2031	165.854	66.228	-6.7211	193.754	38.9663	81.3318	192.294	36.7116	-51.1903	213.281	-12.1248	119.195	207.199	-18.5637	37.7262	286.334	85.2568	-23.854	280.516	59.744	98.063	277.613	57.4169	-50.5513	309.854	25.8245	124.544	306.849
V_0000E86_H_suf_C_3_6	V	0	H	suf	C	0.2906	0.13	-0.2738	63.5802	0.2183	0.118	17.6692	133.473	72.0595	65.7837	128.569	70.8916	13.9617	161.478	70.629	73.8565	155.656	68.697	0.6754	195.089	41.6721	88.9393	186.96	40.1313	-34.9885	201.627	0.3807	126.624	190.757	-5.1701	51.9446	269.954	85.9967	-5.4843	255.151	55.599	105.492	246.779	53.521	-24.8975	289.429	33.4092	128.163	277.128
V_000E368_H_ses_W_3_6	V	000E368	H	ses	W	-0.5753	-0.1586	0.2705	63.6045	0.4082	0.2275	8.7586	119.413	53.7994	53.7079	119.626	51.7831	1.7008	142.632	45.852	57.9393	141.671	43.8155	-11.8267	171.266	22.7337	69.9384	172.719	15.8013	-54.3545	189.267	-22.5634	104.505	187.779	-27.1638	30.2708	254.583	57.5439	-21.4172	241.104	40.0569	78.615	241.009	35.1126	-50.219	263.861	14.3645	103.28	268.511
V_0000E94_H_hun_W_3_6	V	0	H	hun	W	-0.2289	0.0231	0.1981	64.583	-0.1175	0.3752	0.5594	125.177	74.7441	55.4073	126.684	76.9064	-7.6709	158.905	71.3984	60.6915	160.209	70.079	-23.081	199.908	49.6991	76.3633	199.813	44.9579	-58.4314	195.71	-8.9012	109.174	195.441	-7.9216	24.3925	290.888	88.9087	-31.133	252.769	58.7351	81.1227	254.859	59.4403	-66.3418	302.06	33.1184	110.381	305.088
V_0000E93_H_hun_W_3_6	V	0	H	hun	W	-0.3464	-0.1922	0.1774	63.7696	-0.0183	0.1732	7.9215	128.739	56.5013	56.1353	129.175	58.0407	4.0609	157.626	54.165	59.5423	155.635	56.5733	-12.046	191.104	30.0914	78.2533	189.807	32.2195	-47.5523	192.561	-19.9776	117.689	184.266	-14.9027	32.415	267.185	75.2188	-22.2946	248.004	44.2783	89.6469	248.75	51.9041	-45.2873	278.255	14.8867	117.14	275.528
V_000E359_H_gbh_W_3_6	V	000E359	H	gbh	W	0.2874	-0.0193	-0.2412	63.8967	0.0958	-0.0704	23.918	136.532	64.0647	68.4287	133.058	62.941	19.9765	173.823	57.7199	76.3803	165.475	55.432	8.8062	201.321	31.3796	88.8176	192.702	27.7339	-31.5765	210.925	-16.917	128.118	191.666	-19.1603	56.193	276.801	73.5992	7.9954	270.285	51.2105	100.244	249.107	46.6168	-24.9087	305.933	17.7536	137.621	284.866
V_000E360_H_gbh_W_3_6	V	000E360	H	gbh	W	-0.4674	0.0112	0.6304	59.4958	0.2335	-0.2486	5.4157	132.428	59.984	55.4694	129.066	60.7907	0.9683	145.571	56.1031	59.9786	144.559	58.2583	-9.4405	192.742	31.8545	73.3247	190.996	33.0777	-47.1017	203.325	-15.5788	108.858	193.544	-17.3562	33.7385	264.876	75.4437	-20.2351	255.562	44.9153	87.1302	253.656	44.8726	-44.9205	283.36	17.18	113.347	277.93
V_000E317_H_gbh_W_3_6	V	000E317	H	gbh	W	-0.7468	0.093	0.5276	60.9892	-0.1078	-0.2238	12.196	120.241	54.6245	52.3291	120.123	54.1514	8.2784	145.57	54.2419	58.2357	149.631	52.5413	-8.429	172.875	32.7379	76.067	169.336	29.0526	-39.8644	177.572	-9.3384	102.587	170.451	-17.2709	36.9679	251.944	64.5663	-13.2216	239.593	42.9054	86.1114	236.488	38.7379	-36.755	258.223	21.7955	109.769	255.289
V_000E357_H_kdr_W_3_6	V	000E357	H	kdr	W	0.1745	0.0665	0.066	68.0228	0.5553	-0.9247	5.6573	145.275	69.7801	57.2379	146.694	70.8989	0.0503	182.924	64.1993	58.956	183.028	64.4391	-14.5439	204.393	34.7449	72.8054	203.685	34.6756	-57.442	220.607	-9.369	112.912	225.505	-11.5323	25.0143	307.27	81.925	-29.9546	285.048	57.2536	81.7027	289.369	57.3645	-61.1198	314.995	29.6668	109.927	318.481
V_0000E74_H_lpz_F_2_5	V	0	H	lpz	F	0.0032	0.0966	0.5366	67.2672	-0.4493	0.0444	4.9249	139.257	67.6349	55.8393	142.512	71.1647	-1.4964	156.138	64.4558	59.4678	158.719	68.2874	-14.9903	206.698	43.8584	74.7347	209.794	42.0226	-47.8182	211.275	-7.9677	111.843	217.798	-8.7076	29.0249	299.992	85.0146	-27.464	273.757	55.6908	82.8068	274.603	58.3195	-58.5336	313.327	26.2518	115.321	316.408
V_000E340_H_kdr_W_3_6	V	000E340	H	kdr	W	0.4803	-0.724	-1.1382	76.3118	0.0309	0.1925	2.5157	145.874	77.1814	61.9169	144.86	76.8998	-3.5845	171.161	71.3477	66.9367	166.183	73.3288	-18.2252	191.902	34.6024	81.1003	196.626	39.777	-62.6187	206.54	-20.727	126.403	210.675	-14.0386	25.8263	305.283	82.9973	-32.6936	271.862	51.6392	87.1438	274.917	58.6966	-65.359	300.623	25.6415	121.642	308.89
V_0000E73_H_kdr_W_3_6	V	0	H	kdr	W	-1.1333	-0.7317	0.7715	67.7592	-0.3687	1.3303	2.8094	144.503	89.8395	51.0958	146.567	84.9057	-3.2546	177.522	80.2568	50.5748	182.091	81.2537	-21.093	209.328	52.8654	61.9363	216.177	52.0938	-67.4	212.383	12.7264	101.019	225.863	1.9599	16.3079	307.445	101.813	-34.312	279.135	76.3621	71.7377	288.608	66.1256	-76.1565	305.443	41.4895	98.2598	324.691
V_000E337_H_kdr_W_3_6	V	000E337	H	kdr	W	0.0113	0.1396	0.1756	70.3992	0.221	0.5035	-1.3842	145.875	70.1213	48.4029	147.221	71.1566	-9.3396	171.892	63.6229	50.002	180.465	64.0781	-24.512	205.387	35.8533	61.0097	207.077	36.982	-61.6033	208.516	-8.9421	97.2318	217.219	-11.9558	11.5225	295.423	77.0523	-42.1612	271.407	51.9522	69.3243	281.51	55.0929	-71.6266	304.609	26.4676	93.7903	316.816
V_000E321_H_kdr_W_3_6	V	000E321	H	kdr	W	0.9478	0.0008	-0.3057	63.5173	-0.6969	-0.3614	1.9049	133.407	90.1975	53.5815	132.614	88.6518	-5.018	163.268	82.7181	55.2446	169.645	85.7233	-16.8886	194.021	60.38	68.2397	193.984	56.6537	-60.7381	201.734	5.9217	111.861	203.882	5.9827	18.6581	297.527	117.991	-39.1875	267.168	73.7999	87.3009	268.005	71.5437	-69.1336	302.744	42.4373	107.577	308.039
V_000E367_H_piz_C_3_6	V	000E367	H	piz	C	1.2026	-0.0115	-1.0684	67.664	-0.0632	-0.0006	4.2375	144.358	74.3008	56.8598	140.767	75.4968	-0.3615	176.347	71.332	59.079	176.089	74.6622	-10.5713	208.309	41.4588	72.7145	213.689	48.521	-49.7678	215.152	-13.5524	111.406	219.639	-4.6038	21.8499	297.044	94.7777	-29.6184	282.839	57.0977	83.7608	286.739	68.9416	-53.8423	305.305	23.2123	110.915	312.014
V_000E362_H_piz_C_3_6	V	000E362	H	piz	C	0.4699	-0.4257	-0.227	76.1762	0.0832	-0.8961	15.9236	141.603	67.8549	69.7315	140.036	67.1952	8.7595	172.622	62.9802	77.7418	165.038	62.1526	-9.8447	209.323	33.3641	94.3434	202.726	35.6152	-45.6888	201.411	-17.2798	133.539	197.474	-15.0816	42.4346	298.154	76.8575	-20.8627	280.579	51.4062	106.567	280.892	55.4327	-49.2433	312.67	23.5168	142.772	308.157
V_000E364_H_piz_C_3_6	V	000E364	H	piz	C	-0.0818	0.0123	-0.4295	64.8791	-0.1438	0.0823	2.2381	158.548	67.1411	48.3913	159.861	65.8509	-2.6065	185.755	64.31	51.6615	189.79	61.832	-17.5615	216.299	30.9361	62.6337	219.962	29.9774	-66.5585	223.018	-11.063	107.156	232.982	-17.4326	19.6501	320.095	76.1644	-38.1876	292.691	54.8356	76.5534	299.606	49.9122	-67.6427	321.11	25.1402	104.453	331.163
V_000E945_H_piz_C_3_6	V	000E945	H	piz	C	-0.7538	0.2251	0.2897	71.8477	0.1744	0.3698	0.6566	154.405	79.6219	58.0181	155.465	82.6499	-6.5617	185.732	74.3913	64.2006	186.507	76.3093	-16.1958	197.082	41.0438	77.1842	199.57	45.5534	-54.3432	220.337	-12.3763	116.305	221.405	-6.8418	24.9465	306.6	96.1419	-30.7412	285.616	57.7322	89.9184	292.58	61.8249	-66.3845	323.012	18.9816	119.84	322.376
V_000E930_H_piz_C_3_6	V	000E930	H	piz	C	-0.2657	-0.0771	-1.5766	75.6597	0.2589	-1.2844	8.759	155.058	82.1094	64.2319	153.546	82.1696	2.1317	190.435	75.1238	68.8358	192.604	73.5583	-12.0858	211.023	47.9068	83.3356	216.07	41.1159	-56.0557	219.914	-13.4643	124.683	222.322	-14.0298	31.5473	328.35	103.76	-32.1655	300.939	63.155	98.1537	302.462	62.9288	-63.1467	336.477	29.626	125.909	340.422
V_0000E69_H_piz_C_3_6	V	0	H	piz	C	-0.5955	-0.5572	-0.4518	75.9365	-0.934	-0.1091	9.3316	151.3	79.7578	72.4083	148.967	76.7667	3.3313	178.829	72.2683	77.3534	177.496	70.2114	-12.9739	206.196	38.8295	92.1084	204.808	36.2523	-51.816	220.859	-15.3045	128.12	220.268	-20.3998	38.1236	309.544	91.3636	-25.242	293.427	59.5487	103.343	293.459	54.5147	-57.1829	326.096	21.0464	135.073	323.089
V_000E363_H_piz_C_3_6	V	000E363	H	piz	C	0.2039	0.003	-0.0981	68.6984	0.0753	1.1453	2.5848	143.161	72.6525	52.1372	144.191	73.0178	-3.0248	180.919	72.2378	55.0827	182.421	69.4769	-21.2809	209.482	41.1705	71.5379	213.274	37.343	-61.1846	216.694	-10.2923	110.453	220.577	-10.8385	23.2241	300.244	84.9221	-40.829	284.025	57.5356	84.7979	285.231	55.9096	-64.2419	311.844	31.8429	104.856	315.857
V_000E366_H_piz_C_3_6	V	000E366	H	piz	C	0.3272	0.3868	0.1223	68.9827	0.0606	0.4036	0.2307	144.066	76.202	54.5884	147.168	75.5596	-6.7704	171.034	72.6694	57.1746	175.53	72.5459	-22.125	201.355	44.4336	67.4622	210.512	42.7075	-65.4097	209.163	-10.0096	107.532	220.496	-11.089	17.0854	306.18	95.3256	-38.1401	283.071	67.3284	73.8174	289.671	64.4245	-70.4373	310.978	36.1858	102.291	320.113
V_00E1298_H_piz_C_3_6	V	00E1298	H	piz	C	-0.7082	0.014	0.4645	65.8411	-0.1091	0.2913	1.3653	143.627	57.1862	53.6381	144.753	60.0082	-4.4605	173.989	54.7914	56.3487	171.877	57.5208	-20.8668	206.486	23.4296	68.4422	211.065	27.7206	-62.5162	216.689	-25.0754	113.753	226.147	-17.6879	11.9752	305.411	78.758	-44.4804	277.908	41.9746	76.1757	281.523	52.4356	-77.2853	314.569	7.1328	107.691	319.503
V_00E1025_H_she_P_3_6	V	00E1025	H	she	P	0.3203	-0.0457	-0.31	57.0439	-0.4719	-0.0194	10.2707	91.5979	50.0645	47.6746	90.8902	51.4771	8.2697	122.656	46.4399	52.3468	117.004	46.249	-2.1355	141.633	26.6582	64.9314	138.799	26.066	-36.2458	149.107	-13.7346	96.0626	145.374	-15.1666	30.4024	201.132	47.8888	-12.2976	188.567	37.6987	76.4891	187.635	35.6635	-37.1723	208.329	11.3851	101.483	206.09
V_000E967_H_blg_C_3_6	V	000E967	H	blg	C	0.2222	0.0295	-0.2296	75.0288	0.0458	0.2379	9.8604	166.124	71.1626	77.7546	166.794	70.8377	5.5809	197.129	67.0378	85.6463	200.178	64.7493	-11.99	219.902	31.4634	102.306	213.304	30.3234	-50.2039	229.386	-24.3447	139.338	219.286	-26.5801	53.7767	337.885	75.9202	-14.6196	309.37	50.1344	116.019	304.139	49.1635	-42.814	345.238	20.8384	146.508	334.445
V_000E970_H_blg_C_3_6	V	000E970	H	blg	C	-0.5593	-0.5311	-0.4657	81.0361	-1.4263	0.0985	9.7289	153.053	55.2196	76.5843	150.859	54.5908	5.5499	190.629	48.827	82.8472	180.346	48.0938	-10.9994	200.677	15.7694	97.046	195.361	17.913	-60.5253	213.403	-37.9025	141.816	206.162	-37.8807	47.4517	313.045	72.6628	-20.8442	280.483	41.919	112.59	276.083	40.5494	-56.9357	325.037	11.6876	152.281	322.731
V_000E966_H_blg_C_3_6	V	000E966	H	blg	C	-0.25	-0.1388	0.0459	75.593	-0.6382	-0.2323	4.3926	151.363	78.9935	71.3455	151.992	78.7152	-1.7566	181.836	76.4589	77.5586	180.69	75.0614	-24.4133	215.173	41.519	93.9257	214.678	42.0301	-63.68	217.082	-19.3794	131.704	214.341	-21.5603	35.0057	323.96	94.3593	-28.4423	293.006	60.7629	102.238	295.887	61.6899	-60.1606	331.126	26.9256	131.607	333.289
V_00E1303_D_aaa_A_2_5	V	00E1303	D	aaa	A	-0.2215	0.1565	0.2013	46.2728	-0.0895	0.1711	5.3183	69.2134	48.4845	40.5364	70.3101	48.581	0.3962	92.056	50.3387	45.5548	91.0214	48.5498	-18.9123	120.871	32.9177	60.648	122.731	33.2313	-42.0681	114.545	-8.7336	84.0894	116.22	-11.1949	20.5052	184.546	59.9577	-26.6285	164.345	43.3326	67.4527	166.233	43.0593	-45.0453	186.572	25.5299	83.5933	188.718
V_000E371_D_aaa_A_3_6	V	000E371	D	aaa	A	-0.3902	-0.1149	0.509	53.5228	-0.0132	-0.3351	5.862	101.495	59.2066	52.6098	100.141	57.4599	0.9847	111.424	53.8536	59.0068	112.628	51.8262	-9.1475	141.487	31.1512	65.2952	144.791	31.0865	-45.0614	149.446	-6.1967	96.5641	148.737	-18.5549	28.6968	215.556	63.8075	-14.8752	194.143	48.5101	73.0132	194.576	44.8654	-40.6725	230.115	27.8713	95.5281	229.886
V_000E372_D_aaa_A_3_6	V	000E372	D	aaa	A	0.2263	-0.2267	-0.5737	45.8638	-0.0037	-0.2871	-0.5112	84.9238	49.3005	34.7777	86.3311	50.9188	-5.5803	105.406	50.2567	37.6728	112.757	51.1474	-20.9376	146.406	33.9599	48.5415	149.583	36.9179	-52.5293	145.98	-8.6172	83.2864	156.34	-5.8929	8.4761	208.481	67.8548	-36.1996	187.906	45.8935	58.3574	189.597	47.4479	-61.2482	213.015	24.094	78.3661	221.631
V_0031592_P_aaa_A_3_6	V	31592	P	aaa	A	0.3974	-0.1271	-0.8124	68.6302	-0.7601	1.0479	10.3106	129.142	70.2411	58.3432	126.675	70.4085	3.1854	152.345	63.4225	66.0713	147.565	70.0754	-9.9462	188.799	36.61	84.2769	186.949	34.4522	-46.1405	186.34	-15.9816	119.728	181.146	-20.2748	42.8591	257.136	73.0928	-14.6271	249.171	51.5356	91.8376	246.019	48.4964	-43.0569	277.22	19.3634	124.684	268.625
V_0001767_H_nor_C_3_6	V	1767	H	nor	C	0.4008	0.0126	0.1739	76.2839	-0.3372	-0.6785	7.3405	155.59	82.5011	70.4683	154.221	80.3961	-0.9621	187.157	75.5677	75.0322	188.285	74.8605	-13.7496	207.293	49.6718	84.7819	209.988	46.3764	-57.0229	222.503	-10.5318	122.576	226.258	-16.4104	31.2174	317.065	97.8732	-26.4191	292.063	62.5898	91.4743	293.45	61.0473	-59.368	325.967	28.7737	124.573	329.24
V_0000E89_H_thb_F_3_6	V	0	H	thb	F	-1.5587	-0.4053	0.6021	60.1499	-0.1816	0.6894	7.1206	139.673	64.4869	53.2563	143.11	63.6008	4.8053	175.584	56.742	57.6778	177.553	57.8167	-9.0691	205.705	34.0929	71.5562	207.772	32.7223	-49.8585	203.818	-8.8499	111.579	202.507	-15.1736	36.519	286.378	72.6333	-27.1571	272.959	49.4685	90.7614	270.249	50.032	-51.7707	294.791	27.463	119.855	296.771
V_000A538_H_nor_C_4_6	V	000A538	H	nor	C	-1.0661	-0.6288	1.2525	78.7868	-0.0777	0.263	10.0731	156.141	80.0661	72.9098	156.562	80.4627	4.3341	183.21	68.4156	77.6365	186.651	68.8622	-6.4214	222.696	41.1461	87.2712	218.644	40.348	-52.8194	228.155	-17.0912	132.689	226.756	-16.1935	39.3848	333.998	84.7998	-31.704	306.076	54.2493	115.419	303.642	49.1993	-57.0151	332.771	19.8153	136.214	334.043
V_000A170_D_aaa_A_3_6	V	000A170	D	aaa	A	-1.0504	0.2161	1.5523	62.1653	0.28	0.3975	4.7509	119.055	74.3931	53.9354	121.628	74.6342	-0.5049	136.382	69.5676	59.9014	137.01	67.2103	-11.1337	179.682	40.6416	75.0622	181.853	40.4969	-48.484	179.55	-5.2601	112.389	175.577	-3.2109	31.6847	267.529	73.9585	-23.438	236.382	52.304	85.5192	238.292	54.8401	-51.8744	278.24	23.648	121.236	274.729
V_000E361_H_pll_W_3_6	V	000E361	H	pll	W	0.1578	0.0066	0.0327	61.6391	-0.5125	0.4945	9.7287	127.98	63.1835	58.1182	125.279	63.6217	4.412	149.021	57.2413	64.9162	149.342	55.4187	-6.2989	172.597	32.4811	76.4151	168.637	32.4891	-41.4476	186.541	-19.9934	115.145	182.125	-16.4361	36.5588	259.727	73.1423	-18.0734	236.621	44.4261	92.2338	231.2	46.2775	-41.8191	272.018	14.9189	118.302	267.031
V_A200515_H_ahb_A_3_6	V	A200515	H	ahb	A	0.4282	0.2423	-0.2767	64.3306	-5.9896	1.4265	32.3917	126.016	57.6077	77.1437	120.361	53.8898	29.7593	155.815	52.2724	86.0933	148.823	47.1338	18.685	181.194	30.9791	98.4535	167.045	23.7895	-18.6602	181.191	-9.1529	132.225	163.305	-21.3396	73.7729	259.471	59.5232	14.2196	237.189	41.3381	119.442	225.173	35.0232	-7.1057	265.777	19.9651	145.083	245.417
V_0A19851_H_ahb_A_3_6	V	0A19851	H	ahb	A	-0.3079	0.0975	0.4116	69.3124	-0.2332	1.2791	8.6433	153.28	60.6523	57.9443	152.894	63.3101	1.4499	177.387	55.7038	64.2998	176.922	58.8099	-5.4502	199.856	28.7053	73.2624	201.699	31.8963	-46.4496	216.466	-22.6325	118.207	212.287	-16.8485	34.0875	289.774	70.2526	-12.8159	270.975	45.0845	84.9615	270.11	48.9372	-43.4686	303.711	12.9295	117.689	298.924
V_0002773_Z_aaa_A_3_6	V	2773	Z	aaa	A	0.9765	-0.4772	-0.3638	68.3718	-1.7628	0.2739	13.2842	108.064	56.6072	57.4348	107.41	54.6011	3.3271	143.559	45.5952	67.3452	143.368	44.1731	-10.3319	166.938	22.098	77.5326	167.095	20.573	-42.0307	162.031	-25.9981	106.09	164.191	-31.8349	35.6336	259.038	63.2334	-20.0491	231.402	35.2459	85.1477	229.804	33.7529	-44.0306	257.592	11.9988	109.945	256.685
V_0001910_Z_aaa_A_2_5	V	1910	Z	aaa	A	-0.6231	0.6384	1.0366	65.2617	0.1644	0.384	9.2817	99.6409	64.5033	49.4071	100.079	63.8223	0.592	127.701	55.6627	55.1735	128.135	55.7774	-13.9138	162.352	35.4317	68.2275	164.737	39.2442	-41.5346	162.441	-10.7806	97.8667	164.464	-6.1463	22.8486	245.586	79.3553	-23.3517	211.021	45.863	73.637	211.509	48.7098	-44.0716	249.068	18.294	94.6414	251.59
V_0001774_Z_aaa_A_4_6	V	1774	Z	aaa	A	-0.949	0.0527	1.2767	71.9375	-0.7753	1.3363	12.9159	124.217	58.7051	58.4273	124.076	57.1691	4.1438	158.927	46.0992	62.3467	151.92	48.8167	-5.4511	190.406	26.4502	66.5302	194.414	21.5452	-47.295	192.981	-20.912	100.81	199.782	-26.5101	28.1664	275.83	56.4762	-19.64	240.355	34.6026	76.1373	245.704	33.1329	-50.6403	281.071	9.6008	99.8348	288.61
V_0001912_Z_aaa_A_3_6	V	1912	Z	aaa	A	-0.252	0.238	-0.029	71.3144	0.0136	0.46	12.588	107.508	60.0177	54.5318	106.565	64.9244	5.6731	147.057	49.4929	64.1819	142.061	54.1809	-2.0282	171.945	27.8191	75.1095	169.441	39.7699	-31.1735	172.313	-21.7171	117.354	171.303	-6.3773	32.7692	265.21	74.1001	-16.6717	237.104	41.0362	95.8962	236.774	48.5047	-38.7704	274.612	5.6701	126.283	270.254
V_0028810_Z_aaa_A_3_6	V	28810	Z	aaa	A	0.4135	0.1953	-0.665	69.9214	-0.0087	0.0133	12.448	113.163	62.8531	55.5622	112.587	63.5546	4.7494	151.542	45.9676	64.934	162.207	45.8749	-7.4789	178.041	23.5878	75.1729	177.654	26.8208	-40.1109	183.524	-25.0241	110.612	181.683	-21.0484	33.7784	255.352	63.4372	-14.51	231.562	34.6316	82.9033	233.87	39.1338	-44.6716	274.875	9.635	116.285	275.799
V_0016554_Z_aaa_A_3_6	V	16554	Z	aaa	A	-0.5607	-2.5097	0.485	68.4249	-0.5148	-0.4242	4.3744	113.028	54.1591	49.9491	113.479	55.9233	-0.4119	140.647	56.7473	56.1777	140.896	49.2977	-9.5082	173.625	18.1316	63.4387	177.232	18.7637	-52.2629	179.842	-39.7185	102.618	182.725	-25.5082	20.5077	258.39	63.5928	-34.2648	233	28.5227	76.4616	237.208	32.8342	-56.4992	263.397	6.7148	99.1275	271.824
V_0054772_Z_aaa_A_3_6	V	54772	Z	aaa	A	-0.2548	-0.0507	0.0135	64.0967	0.0921	0.2412	17.2581	147.198	61.7001	55.6812	145.842	66.432	10.6754	162.224	43.679	66.4972	156.433	48.8644	-0.5654	214.949	25.7008	84.7574	206.716	31.5661	-33.8664	225.01	-32.4102	127.339	215.463	-25.8461	46.0807	332.696	73.0185	-6.6053	278.861	40.3957	94.2895	273.561	50.8981	-29.4006	337.814	3.556	132.744	322.586
V_0000382_Z_aaa_A_3_6	V	382	Z	aaa	A	-0.3935	0.0531	0.3399	60.7613	-0.4285	0.5991	5.357	108.207	64.1314	53.9434	107.888	68.3933	-2.5451	145.474	49.9523	64.5706	137.584	51.543	-9.1313	170.144	29.8168	74.4183	168.441	35.374	-39.2563	172.223	-23.1464	109.927	167.734	-14.4106	33.6099	244.623	70.6038	-13.5067	216.745	43.0609	86.8931	220.938	46.2634	-38.5036	265.248	13.518	115.279	261.061
V_0013527_Z_aaa_A_3_6	V	13527	Z	aaa	A	0.1077	-0.1086	-0.1335	64.9193	0.1005	-0.3804	15.1011	111.117	62.8879	58.0691	109.212	63.0663	9.0439	152.15	46.4263	65.832	147.729	44.3248	2.5091	181.776	27.2714	72.229	181.637	23.4027	-39.8	183.332	-21.5477	108.208	177.187	-28.0325	40.5726	230.459	67.3948	-5.8918	233.556	40.7634	88.01	231.764	35.9481	-36.6502	274.361	13.5841	118.984	270.405
V_0002740_Z_aaa_A_3_6	V	2740	Z	aaa	A	0.2459	-0.0773	-0.4406	58.873	0.0527	0.1121	7.0498	104.047	60.8057	46.7747	104.174	61.9156	-2.3785	147.442	50.4014	55.8424	150.981	50.2253	-8.193	168.486	29.5372	61.1386	168.283	30.585	-42.3682	169.286	-12.3513	97.0625	168.991	-10.8299	28.391	249.731	69.9457	-23.4074	214.956	39.7747	77.2115	216.833	40.0194	-43.6348	263.306	25.0744	95.7689	261.668
V_0031036_Z_aaa_A_3_6	V	31036	Z	aaa	A	0.3135	-0.1646	-0.5239	63.2491	0.0282	0.3238	5.8132	107.998	60.466	48.1517	106.75	62.8594	-1.682	140.06	54.156	57.4856	138.794	56.4545	-6.7816	179.986	31.1629	64.7064	178.356	35.654	-42.1263	181.773	-20.615	106.063	180.948	-12.9853	24.8294	267.865	70.8319	-23.6824	234.231	35.245	80.0115	233.615	43.8264	-44.7555	267.839	11.1348	106.716	267.59
V_0022743_Z_aaa_A_3_6	V	22743	Z	aaa	A	0.9562	-0.0827	-1.1604	64.7375	-0.1267	0.0388	11.245	95.6446	69.9757	55.3097	95.2646	72.0316	6.5339	128.118	56.5874	64.3567	120.509	55.0485	-5.3542	164.205	32.7326	74.6471	156.471	34.6929	-35.4785	163.96	-17.858	110.306	157.417	-15.1945	36.1953	236.718	66.3566	-8.8532	215.58	41.5754	84.0792	213.512	43.2232	-34.6417	251.818	17.229	111.849	247.492
V_0002746_Z_aaa_A_3_6	V	2746	Z	aaa	A	0.8158	-0.0594	-0.9529	60.1868	-0.041	0.0146	3.2142	106.983	62.1689	45.4039	108.495	64.2117	-5.0832	144.168	52.0996	52.4974	143.789	54.7065	-16.9901	173.299	28.9612	62.448	178.572	28.6278	-52.1092	182.004	-15.5361	95.4781	183.554	-15.807	16.5129	255.011	77.8916	-30.8442	220.981	44.3168	72.4258	224.719	45.5624	-54.4703	265.183	23.264	93.9327	268.465
V_0068154_Z_aaa_A_3_6	V	68154	Z	aaa	A	-0.0372	0.5016	-0.8464	60.1519	-0.3736	-0.7827	12.2089	100.876	60.2999	52.1448	97.8823	62.0781	5.2936	138.051	42.7835	63.1978	130.147	50.0879	1.012	174.286	32.9909	75.1784	170.298	35.2574	-29.6736	184.142	-21.2633	112.839	173.826	-17.1157	39.8511	247.228	69.4751	-8.5548	233.573	39.6685	94.5326	231.784	45.7665	-26.0992	266.889	14.2429	117.768	259.173
V_0066135_Z_aaa_A_3_6	V	66135	Z	aaa	A	-0.4162	-0.005	-0.0846	61.4953	0.0971	1.3546	18.3653	100.654	55.4409	56.591	96.861	55.0367	11.4444	130.382	44.4358	67.1381	130.287	42.6688	3.6202	159.302	25.5655	75.7693	154.431	24.6915	-35.4019	161.766	-16.0869	112.917	148.699	-19.394	44.9352	243.26	61.4791	-11.3271	216.408	31.7592	95.6276	213.245	34.8299	-30.7514	250.129	8.2247	117.79	237.205
V_0058180_Z_aaa_A_3_6	V	58180	Z	aaa	A	-0.4464	0.2608	0.4726	65.6373	-0.4645	-1.6088	12.2899	122.636	72.0994	60.5727	120.061	71.0735	4.8983	136.632	53.5555	67.0121	134.636	53.8813	-8.0857	179.246	38.8317	79.6291	179.53	39.3869	-43.3189	188.444	-10.5083	114.658	185.796	-14.3436	36.6591	278.797	78.983	-19.3376	243.055	51.0802	91.6865	245.062	55.8638	-44.1467	285.829	35.1672	118.555	283.92
V_0005203_Z_aaa_A_3_6	V	5203	Z	aaa	A	0.2391	0.0499	-0.0759	61.6979	0.1353	-0.1244	4.9498	121.883	64.5581	54.1318	131.148	72.932	-0.5394	153.291	61.4545	64.7728	139.442	58.8928	-13.586	195.769	37.0858	82.5516	194.174	38.1841	-46.8898	209.422	-13.0654	116.063	203.808	-10.2818	35.5009	320.586	91.7235	-20.7126	276.016	61.4955	91.572	272.125	64.8018	-45.7933	317.742	29.8792	121.555	314.114
V_0007485_Z_aaa_A_3_6	V	7485	Z	aaa	A	2.0348	0.0407	-1.5795	55.761	0.11	0.1254	-1.3822	130.158	60.1638	41.5606	130.6	65.9813	-9.6205	156.393	50.0755	48.3547	163.051	50.3847	-27.0615	206.126	30.193	62.3687	207.288	32.7837	-60.1164	197.66	-21.7907	99.983	205.959	-14.5893	9.5925	310.27	77.0544	-42.4948	263.461	43.9798	67.5842	264.594	54.5248	-75.7069	310.235	14.2692	99.8765	317.312
V_0003060_Z_aaa_A_3_6	V	3060	Z	aaa	A	0.2524	0.0368	-0.1167	68.2397	0.0434	0.6591	10.286	141.387	62.9229	55.2859	141.742	64.0761	0.1275	168.562	55.3444	62.208	173.758	52.7155	-17.1896	205.599	30.121	73.6006	201.079	27.1347	-55.8815	215.611	-21.2382	109.023	216.547	-30.9908	29.9241	323.897	78.8747	-23.9418	280.961	56.5231	84.3129	280.43	50.8558	-56.9022	329.098	25.8731	113.995	331.833
V_0005562_Z_aaa_A_3_6	V	5562	Z	aaa	A	-0.1629	0.1649	0.4034	60.3234	-0.4912	0.2913	13.9388	127.969	65.3895	58.1361	126.514	63.3077	3.5425	135.023	47.3726	70.7398	145.366	48.7356	-7.467	188.543	29.437	84.1533	186.46	27.7106	-40.7109	199.844	-18.1176	115.948	192.048	-21.2471	46.1228	300.462	72.7649	-17.7594	264.494	44.0687	101.252	260.645	41.4301	-35.163	315.269	21.9625	124.055	307.731
V_0003061_Z_aaa_A_3_6	V	3061	Z	aaa	A	-0.5275	-0.0011	0.6933	63.1483	-0.2046	-0.8886	9.4194	147.739	66.23	47.6596	149.243	65.645	0.1005	181.185	53.3286	55.9491	180.153	54.2724	-19.4914	209.1	29.8521	69.5815	215.912	30.8597	-54.9034	217.466	-19.4682	104.933	227.138	-23.3028	20.2471	341.896	74.4278	-32.1516	287.164	48.0921	76.6508	291.55	47.4229	-60.6388	333.727	17.2694	101.805	338.853
V_0005201_Z_aaa_A_3_6	V	5201	Z	aaa	A	0.135	0.1068	0.3577	63.8707	0.232	0.6284	4.3775	135.643	62.6228	49.3444	137.117	63.7298	-3.4176	157.608	54.8236	55.2904	159.343	55.585	-18.7775	192.968	30.0891	69.2812	199.553	33.8155	-59.7132	207.121	-21.7061	109.6	211.807	-22.673	20.5249	318.595	75.5302	-33.9001	268.341	48.9464	79.3896	268.281	49.7968	-60.4872	315.727	18.02	104.642	321.71
V_0028809_Z_aaa_A_3_6	V	28809	Z	aaa	A	-0.6728	0.2168	1.6209	64.7563	-0.0362	0.2345	11.8704	138.54	59.6676	56.1568	139.289	61.7092	2.3717	158.602	50.5005	66.6535	158.306	48.9488	-14.8248	194.09	29.8099	85.3805	195.108	22.7448	-50.5861	203.221	-19.6418	117.522	203.083	-35.3897	38.4916	310.86	68.8586	-23.7691	272.943	43.6494	93.8636	276.22	41.569	-46.4845	312.896	19.6989	120.842	312.005
V_0068155_Z_aaa_A_3_6	V	68155	Z	aaa	A	0.0237	-0.0728	-0.1014	61.178	-0.0099	0.6679	14.1693	144.276	59.5746	56.1521	139.864	57.9923	6.2599	168.922	45.6284	69.7234	174.408	45.8655	-8.0582	214.788	27.524	86.8363	211.758	27.0638	-44.2361	219.387	-26.8037	123.162	211.905	-22.3937	45.5962	330.014	71.4026	-14.822	283.214	45.0643	99.9072	276.562	44.3314	-38.7211	335.327	18.0285	130.362	327.295
V_0001308_D_aaa_A_3_6	V	1308	D	aaa	A	0.0321	0.1242	-0.0165	55.5713	-1.5971	-0.8827	15.7097	87.4851	48.8245	55.0993	86.3391	47.1407	12.324	113.929	42.5759	62.1603	110.419	40.3709	7.4482	139.429	28.2351	71.0713	136.61	22.4887	-27.3715	135.442	-17.5741	100.503	129.327	-23.0198	45.1541	204.936	50.3871	1.0497	188.331	36.0734	82.3521	179.377	32.6605	-15.5734	206.183	14.5269	102.967	199.511
V_0002555_D_aaa_A_3_6	V	2555	D	aaa	A	-0.1259	-0.331	-0.3095	52.8098	-0.0635	1.1058	5.0694	85.7195	55.1253	42.3482	85.3622	56.6769	0.1619	113.201	50.5	46.788	106.958	49.9081	-7.0651	143.759	26.3267	51.989	147.05	29.1543	-38.559	150.459	-12.4984	84.5716	154.938	-5.7467	18.8398	220.947	60.0625	-16.9902	183.6	39.8331	63.2089	195.717	43.8875	-43.0663	216.387	19.0245	82.2737	218.871
V_0007795_D_aaa_A_4_6	V	7795	D	aaa	A	0.0941	0.0194	-0.0248	59.5148	0.0331	0.0162	7.4945	94.3413	61.0817	50.4454	93.7668	63.2639	0.3912	120.205	56.9932	56.4985	122.942	62.8398	-9.5402	141.796	34.7395	71.1213	141.22	35.6928	-39.4007	158.507	-18.3831	105.759	161.349	-11.003	30.7027	208.643	64.7495	-14.8536	199.982	48.2038	77.5374	198.676	52.5597	-40.9426	231.574	17.7641	105.213	230.38
V_0005566_D_aaa_A_3_6	V	5566	D	aaa	A	1.0517	1.206	-0.2629	64.3897	-0.0239	0.5269	-6.185	96.2732	75.8342	41.2321	102.768	80.5425	-16.5289	127.655	73.0829	45.2426	130.899	74.0511	-32.1518	165.774	42.6807	55.3971	175.15	48.026	-61.538	164.449	-12.3677	91.5231	177.504	-6.3751	2.0041	244.592	84.0964	-57.4308	230.784	44.071	65.4253	244.919	54.4683	-79.764	261.805	17.8425	85.1918	276.893
V_0005567_D_aaa_A_3_6	V	5567	D	aaa	A	0.7427	-0.1675	-0.4756	61.7344	-0.1301	0.0053	9.0242	100.55	78.5045	55.027	98.4089	78.8231	3.8365	130.446	69.6555	63.4341	127.745	70.8177	-9.5754	158.78	38.1339	79.4382	158.708	41.6792	-35.8335	173.031	-12.2556	108.477	164.905	-10.4303	36.4693	239.307	79.844	-17.4335	236.239	48.8112	92.0792	232.407	53.6657	-42.092	263.098	18.5844	118.069	254.662
V_0007222_D_aaa_A_3_6	V	7222	D	aaa	A	-0.0286	-0.0687	0.0121	69.3936	-0.0244	-0.0624	22.2717	109.43	71.2297	69.8577	102.115	68.7811	18.5621	141.781	60.9954	82.2514	135.242	64.0374	9.5501	177.854	32.1482	99.0381	167.811	33.4977	-30.86	195.78	-11.958	132.471	160.92	-16.3315	63.1801	235.807	79.1541	11.4632	241.737	53.9428	119.656	227.916	50.1197	-10.6149	273.584	27.1746	142.074	250.514
V_0006027_D_aaa_A_3_6	V	6027	D	aaa	A	-0.1534	-0.021	-0.0467	49.3299	-0.2219	-0.0203	4.8788	76.1171	46.6039	42.3082	77.9188	47.4556	-0.9014	85.248	45.2092	48.6542	81.233	43.816	-9.9039	126.434	26.5343	57.9631	123.764	28.4384	-37.1575	126.156	-7.9557	86.633	126.582	-8.2334	23.8143	195.446	57.1693	-21.7405	169.696	37.0092	69.3596	167.804	38.6465	-39.1228	194.532	21.8786	86.9421	194.098
V_0003273_D_aaa_A_2_5	V	3273	D	aaa	A	1.2742	1.0802	-1.2656	49.9861	0.1113	-0.0974	10.3346	94.3629	56.3392	48.2188	90.8609	55.048	6.1376	116.51	52.7891	56.2384	113.488	53.2466	-6.6713	141.008	32.3271	70.0399	134.554	31.6501	-34.459	149.942	-4.7628	102.503	144.804	-6.6505	37.0989	207.349	61.0288	-10.3418	191.961	42.9332	77.0336	188.031	45.8587	-30.2148	220.254	27.8232	100.2	213.58
V_0007487_D_aaa_A_3_6	V	7487	D	aaa	A	0.1499	-0.0519	-0.1853	45.4283	0.0021	-0.5857	1.8926	76.5773	51.3865	38.4267	76.7169	51.046	-2.3879	99.2988	52.1157	41.5682	97.9496	51.6487	-16.6512	125.335	26.6088	54.8226	128.834	26.3461	-49.527	132.77	-8.5255	83.5596	135.697	-11.5982	16.9464	190.403	65.2668	-28.128	172.393	46.1321	63.3974	171.252	43.6264	-46.5807	193.713	27.2575	79.6727	195.566
V_0007479_D_aaa_A_3_6	V	7479	D	aaa	A	0.3894	0.213	-0.1646	43.9625	0.1505	0.2547	1.56	74.1659	41.0065	37.1323	73.9908	41.908	-2.0779	90.2636	40.9754	40.2124	91.6804	42.4558	-14.6377	113.856	19.6247	52.896	114.388	18.8946	-40.5384	120.924	-16.6471	78.9731	125.93	-16.2488	16.9869	182.063	47.0484	-25.6512	155.984	30.1492	60.7949	160.002	32.3117	-41.9081	178.803	13.822	76.7067	183.176
V_0005563_D_aaa_A_3_6	V	5563	D	aaa	A	-0.3679	-0.3298	0.2266	54.0966	-0.1136	0.1537	7.5914	115.559	70.1316	48.7999	114.551	68.8224	-0.4658	142.512	64.7455	59.1581	147.192	63.6166	-17.6883	176.184	39.8346	75.4649	175.611	39.8535	-48.9577	184.22	-12.3681	109.456	181.471	-13.064	31.6842	261.895	84.775	-25.082	237.176	60.3388	86.9388	239.062	59.1653	-41.7709	280.059	38.3756	106.854	276.138
V_0005568_D_aaa_A_3_6	V	5568	D	aaa	A	-0.87	-0.2753	0.8021	52.303	0.1495	-0.9129	1.773	101.37	56.7867	45.9323	102.922	59.1463	-3.9955	126.227	58.1873	52.9338	121.925	57.8817	-21.0572	158.002	33.8617	69.6255	156.525	36.4963	-51.0208	169.648	-11.0426	94.2629	161.11	-12.732	24.1404	240.413	68.2324	-24.43	211.674	49.217	81.9538	217.346	44.5676	-51.3646	241.994	23.9736	102.069	242.115
V_0021028_D_aaa_A_3_6	V	21028	D	aaa	A	-0.3704	-0.1184	0.3186	61.1813	0.7301	-1.4736	7.2775	98.1914	59.3316	53.135	99.3689	61.5332	0.4841	126.367	58.3888	59.3536	120.865	55.3599	-12.3733	155.427	40.6054	75.1217	152.891	38.1875	-48.5769	163.845	-6.5574	108.042	163.149	-9.8216	32.0611	247.849	72.8557	-20.7245	212.727	52.9462	81.2888	214.208	54.9171	-51.1875	247.098	27.8007	114.514	245.294
V_0040888_D_aaa_A_3_6	V	40888	D	aaa	A	0.4744	0.0341	-0.2804	50.2138	-0.0562	-0.2519	7.4059	92.4389	47.6887	46.4361	91.1898	48.1966	2.194	109.9	45.3218	50.9865	111.706	48.5361	-13.5063	135.744	24.5538	68.8519	131.095	24.6953	-41.5709	151.072	-6.1219	93.548	149.52	-9.0181	28.0592	201.595	58.0523	-17.3951	184.383	42.6486	72.8097	185.154	41.872	-42.4511	214.472	17.8955	94.691	212.283
V_0042400_P_aaa_A_3_6	V	42400	P	aaa	A	0.1107	0.1178	-0.0513	63.9552	-0.6778	0.1215	4.6539	130.544	68.1734	56.6624	129.72	68.9485	-1.5395	155.189	61.5971	63.637	157.887	63.034	-17.7532	175.371	32.6285	77.1583	177.049	31.374	-53.6251	160.593	-18.5145	113.107	167.458	-18.4612	29.6637	245.845	72.5752	-30.4815	236.357	51.2595	88.0612	240.176	49.6579	-57.6443	262.048	18.6523	114.359	265.9
V_0000553_H_thb_F_3_6	V	553	H	thb	F	-0.0908	-0.0618	-0.2376	61.7028	0.0277	-1.0238	19.7381	133.905	69.2175	63.5147	128.907	67.421	20.2197	168.873	61.1432	71.8822	168.492	60.546	7.136	198.589	34.9729	88.8244	193.658	30.464	-28.6045	208.118	-9.2974	121.285	195.14	-12.6289	54.8248	278.711	79.0013	-5.2934	266.046	52.7006	110.582	257.446	46.3952	-30.6563	303.677	19.9713	139.874	288.253
V_0000194_P_aaa_A_3_6	V	194	P	aaa	A	0.3048	0.8966	0.2347	59.7591	0.1878	-0.089	13.3999	97.2232	46.6736	51.2709	97.2986	48.4094	11.3431	125.918	38.6515	54.5195	123.296	39.8287	1.2409	140.189	18.1746	66.2697	140.199	17.399	-32.4298	142.243	-16.6719	97.2949	139.06	-20.0739	34.9755	213.469	41.9068	-5.5667	181.222	30.7851	73.8791	173.247	27.8282	-33.6962	208.683	3.0431	100.766	203.038
V_0047208_H_scp_P_2_5	V	47208	H	scp	P	-0.3588	1.9096	1.6859	65.9829	-2.3047	0.523	9.0589	128.646	66.3524	57.3357	129.077	66.5735	3.4328	149.989	62.1294	62.9753	150.594	61.3867	-12.4388	180.001	34.405	78.3039	178.229	35.5277	-45.2932	178.94	-16.6411	109.95	171.578	-21.0538	34.9895	259.024	72.3541	-20.2397	237.554	42.9659	88.7691	237.187	45.2735	-41.3915	269.943	20.7332	113.992	264.923
V_0000112_H_scp_P_4_6	V	112	H	scp	P	-1.9135	0.8102	1.5988	55.3238	0.1001	0.1471	9.5865	105.852	49.3445	48.184	102.079	49.8227	6.4597	124.101	40.2379	56.0188	124.876	40.5501	-4.566	158.409	19.8579	73.3053	150.104	21.4251	-32.4203	161.853	-20.9737	98.9482	151.258	-15.763	38.3131	214.628	47.1306	-9.7277	207.346	31.8589	83.9875	203.378	33.5593	-31.1179	226.167	-0.0263	107.625	213.535
V_0005565_H_bos_P_4_6	V	5565	H	bos	P	-0.5612	-1.0462	2.1298	55.3834	-0.3394	0.8146	-5.2565	106.159	58.4031	32.986	108.531	61.1909	-13.1304	134.356	47.9688	38.7743	134.536	52.2572	-25.9822	170.479	28.9398	50.3119	174.948	32.4694	-56.4056	172.711	-11.8908	85.3671	179.273	-1.5198	3.1248	245.012	68.11	-39.7506	219.182	43.2513	47.0579	221.882	54.2036	-65.5184	245.061	14.7862	76.3087	254.387
H_00Eshr1_H_shi_C_3_6	H	00Eshr1	H	shi	C	0.4455	0.0093	-0.3918	79.5653	0.0056	1.2741	3.9454	163.664	92.0535	64.7269	165.223	91.8883	-5.788	195.792	76.9318	72.6701	197.395	84.289	-14.9765	230.824	53.8775	80.7565	232.896	53.4556	-59.7023	247.947	-8.874	127.311	249.55	-9.3178	29.8675	334.411	106.118	-28.6222	308.726	71.2077	88.4508	302.413	72.9239	-70.7454	355.316	36.0765	130.919	351.14
H_00Earb2_H_arb_F_3_6	H	00Earb2	H	arb	F	0.1457	-0.1447	0.3228	57.2587	-0.2263	0.6024	4.3829	144.286	53.3444	51.1526	143.913	53.8244	-2.4832	178.869	43.5052	58.5983	171.264	45.5569	-17.4576	204.084	19.8956	75.368	204.362	20.1093	-53.9957	206.979	-31.4532	109.917	205.044	-30.7304	27.7508	280.579	62.022	-20.658	263.215	38.8568	78.8211	260.201	39.8366	-61.5079	296.912	-4.5463	117.021	293.233
H_00Earb5_H_arb_F_3_6	H	00Earb5	H	arb	F	0.613	0.2264	-0.6183	67.6877	-0.0535	0.115	-7.6192	137.532	66.9642	45.2269	139.123	71.367	-14.3303	169.912	61.0719	48.5141	167.484	60.2294	-29.5619	202.905	28.0554	64.2902	207.476	35.5376	-55.2646	197.097	-15.8872	99.4022	204.769	-6.4377	8.6195	288.89	83.0388	-48.2749	263.901	45.4546	73.4308	275.769	57.6544	-72.9886	288.44	13.5354	98.386	299.317
H_00Earb7_H_arb_F_4_6	H	00Earb7	H	arb	F	-0.0783	-0.0406	0.0442	58.807	0.3927	-0.1459	-2.5868	138.768	62.0919	43.4683	142.051	61.6957	-10.0051	170.719	51.2088	43.8348	176.786	55.5429	-25.532	194.087	27.2415	52.4709	198.118	29.2305	-60.975	203.264	-20.5938	91.7552	217.699	-17.8264	4.1883	278.908	73.1745	-42.5932	262.463	47.7207	61.2289	273.168	50.8447	-77.8253	298.187	12.9827	92.63	305.3
H_00Earb8_H_han_W_4_6	H	00Earb8	H	han	W	0.0002	-0.041	-0.0209	70.7833	-0.8675	1.0051	-30.7788	143.594	77.606	33.2914	151.949	86.9087	-38.8927	170.271	66.4373	35.0979	180.385	78.7838	-52.3917	204.235	30.3106	46.2112	216.39	45.7614	-78.8417	194.358	-25.6214	91.7536	215.544	-3.8169	-25.1376	298.966	94.264	-78.0297	284.834	62.8953	38.5032	297.414	78.6423	-105.654	301.697	17.5513	73.3993	328.046
H_0Eparb1_H_arb_F_3_6	H	0Eparb1	H	arb	F	-0.1414	-0.2782	0.143	61.852	-0.7676	0.1348	21.9922	133.674	61.9924	65.9904	129.365	60.7972	20.0797	163.946	57.6865	72.3869	159.739	58.0926	7.8699	196.218	35.484	84.9264	188.083	33.7208	-30.671	206.057	-3.2562	124.159	196.208	-13.0678	53.3786	275.375	79.522	-4.1901	268.568	59.3311	108.415	262.163	59.3677	-32.8223	300.167	28.9356	142.631	285.355
H_0Ecldd5_H_cds_C_3_6	H	0Ecldd5	H	cds	C	0.3565	-0.0055	-0.4399	78.4475	0.3524	1.0067	2.3133	175.477	84.0821	62.3218	175.895	87.9553	-1.9988	211.139	67.7937	68.9321	214.675	74.6479	-12.9275	221.661	41.2588	81.8632	222.887	48.2527	-61.188	248.371	-14.4776	132.5	246.386	-6.9995	30.0604	353.53	96.2463	-32.9903	328.463	60.4185	95.2936	323.88	68.6481	-61.12	356.307	27.231	129.836	353.823
H_0Ecldd4_H_cds_C_3_6	H	0Ecldd4	H	cds	C	-0.1457	-0.1592	0.2094	75.8255	-0.2686	0.8447	9.5616	169.882	76.9786	66.6969	168.977	78.0807	1.5724	200.49	66.2996	73.5458	200.128	68.8598	-8.3272	222.593	35.0164	86.7484	220.078	33.8855	-50.8599	231.001	-21.0688	134.908	229.741	-14.3106	39.1742	338.731	86.5234	-25.3796	309.683	48.783	102.681	306.416	54.3506	-54.2989	350.353	9.0024	135.909	346.382
H_0Ecldd1_H_cds_C_3_6	H	0Ecldd1	H	cds	C	0.0316	-0.0503	-0.2575	75.2107	2.925	7.3764	9.4703	149.447	88.1208	68.5457	148.77	83.5443	3.3816	180.601	74.6767	73.8977	175.169	70.8295	-10.2796	192.853	44.5552	83.4512	196.175	41.8757	-51.4015	210.833	-13.2271	120.052	211.684	-20.6232	34.973	311.144	97.5228	-24.0638	283.184	63.0117	94.2814	283.638	59.8875	-56.521	314.697	26.1502	125.725	316.248
H_000Ebf1_H_bif_W_3_6	H	000Ebf1	H	bif	W	-0.1417	-0.3697	-0.2254	79.6843	-1.0195	0.6943	25.4946	150.733	59.5589	78.8569	145.661	63.1576	21.6903	178.368	54.0793	87.1514	175.208	58.6065	9.1441	206.705	19.4446	109.289	197.007	25.3023	-30.3425	216.248	-29.8525	154.185	197.013	-18.7498	66.4164	301.018	66.6192	1.572	281.63	36.0903	122.759	265.623	44.9218	-23.8907	306.469	5.1689	158.178	288.349
H_00Eblg7_H_blg_C_3_6	H	00Eblg7	H	blg	C	0.2119	0.233	-0.8973	86.9564	-0.2339	0.2047	-2.4341	179.902	84.7056	66.4121	180.054	85.5555	-9.5271	210.224	71.5364	70.4744	213.328	73.8546	-24.6653	246.956	38.4611	82.2841	247.284	41.9494	-70.3366	252.367	-13.3954	126.881	258.687	-13.1978	20.1437	353.048	113.599	-46.5396	342.225	67.3076	92.6766	344.441	69.5225	-74.5936	371.631	34.7226	119.587	380.068
H_00Eblg5_H_blg_C_3_6	H	00Eblg5	H	blg	C	-0.2858	-0.0311	0.5288	80.8595	-0.0791	0.0417	2.2242	162.45	84.3118	64.3189	165.033	85.2857	-6.1139	200.189	70.755	69.5072	197.559	71.0727	-19.2255	221.336	34.4922	82.9381	224.732	36.6156	-59.6719	232.983	-25.675	125.93	234.218	-22.7447	28.1158	329.268	96.5006	-35.3872	316.504	54.5978	95.0656	320.948	61.6128	-69.0471	355.018	19.3613	124.817	356.327
H_00Eblg3_H_blg_C_3_6	H	00Eblg3	H	blg	C	0.1881	0.1859	-0.0009	75.1179	-0.2475	-0.2054	13.291	170.109	93.0237	76.1715	166.893	92.0106	10.8487	200.605	81.7347	81.6425	200.308	83.5294	-0.9569	224.059	46.5628	93.528	219.015	47.2342	-43.861	230.543	-5.3028	135.897	222.991	-7.6205	50.1414	336.019	103.374	-17.7466	309.53	67.2521	113.254	300.988	65.4995	-49.6938	343.837	30.3369	146.054	338.666
H_00Eblg2_H_blg_C_3_6	H	00Eblg2	H	blg	C	-0.4194	-0.8493	-0.0432	81.5786	1.2147	0.582	7.0595	167.525	86.1425	70.8133	166.8	86.4851	-1.4043	200.98	75.366	77.8634	201.714	73.9938	-10.4451	217.757	44.085	89.3785	218.982	42.2553	-59.7129	234.782	-10.3273	131.083	234.297	-17.8228	39.5755	353.682	101.069	-31.9283	307.287	63.11	104.999	306.17	63.8697	-64.1544	351.956	30.3699	139.079	357.103
H_0EeglH1_H_thb_F_3_6	H	0EeglH1	H	thb	F	-0.7829	0.5245	0.9201	69.5883	-0.7672	-1.2793	10.0337	156.697	75.5422	64.3343	155.856	73.1589	4.2302	189.232	64.0913	69.9994	190.889	64.3846	-7.0325	211.162	36.416	76.5193	213.558	32.9275	-50.798	228.584	-12.2121	112.316	226.905	-18.6355	34.4653	309.152	83.1707	-26.2535	289.758	51.1764	88.6995	294.491	55.4843	-50.9982	324.637	20.7794	112.95	323.503
H_0Egrbd2_H_grb_W_3_6	H	0Egrbd2	H	grb	W	-0.3711	0.6317	-0.3369	70.8762	0.1294	-0.491	8.5678	147.496	58.5953	55.6889	147.224	59.7393	2.2571	171.082	51.8535	63.1471	173.54	52.4668	-11.5597	204.67	26.4094	76.0571	208.832	28.9296	-50.5988	213.468	-15.0502	111.921	211.532	-18.4574	29.7282	300.019	65.4024	-26.0427	271.937	39.8246	83.3872	272.129	43.2618	-50.2017	305.649	20.1489	111.629	306.355
H_00Eind1_H_ind_P_3_6	H	00Eind1	H	ind	P	-0.2608	0.3008	0.2979	61.6969	0.2228	-0.3758	7.315	137.049	52.3342	48.1812	137.799	54.3513	0.6483	150.061	49.3622	57.7413	160.652	47.1245	-8.191	182.148	21.3851	67.8477	184.135	23.8289	-42.7061	188.742	-24.0811	105.071	186.876	-16.6191	24.9654	268.827	54.6283	-22.5136	247.175	26.4446	76.7401	243.426	33.7216	-43.6104	270.218	0.9916	101.285	272.732
H_00Eind2_H_ind_P_3_6	H	00Eind2	H	ind	P	-1.1229	-0.8825	0.1099	54.1977	-0.0045	-0.1572	15.9037	98.8373	47.1473	50.1518	97.6999	47.5288	9.3828	121.237	42.3019	58	118.062	42.8804	-2.1022	147.907	23.1779	71.4225	144.41	22.269	-31.5652	152.933	-13.0042	103.82	146.888	-13.1003	38.9917	218.222	51.1991	-6.0918	202.51	31.75	82.6261	198.29	34.3314	-26.7011	225.729	8.498	107.451	219.086
H_00Ekor1_H_kos_W_3_6	H	00Ekor1	H	kos	W	-0.5715	-0.2678	0.428	65.7231	-0.3458	0.1654	14.636	125.136	55.9993	54.0786	123.616	56.4963	9.7761	150.76	49.8522	59.3128	149.943	51.2848	-2.8191	173.451	25.1844	70.4995	173.315	30.7232	-38.7853	195.8	-11.8492	106.889	189.537	-11.3098	35.9723	248.264	63.4905	-15.7935	238.778	37.5138	84.2624	236.235	42.8367	-36.3855	262.133	14.8639	110.875	259.786
H_0Eoldb1_H_odb_W_3_6	H	0Eoldb1	H	odb	W	0.3267	-0.1163	-0.4751	71.8564	0.0092	0.0885	10.0102	157.129	79.2883	62.8265	156.386	79.2608	3.1831	187.852	68.4999	70.0162	186.478	69.1179	-9.2312	213.663	37.3261	82.4258	211.198	39.5587	-45.766	220.577	-15.539	118.005	215.409	-16.1564	39.3074	319.396	88.0443	-16.7635	289.06	54.2024	96.8055	290.824	50.0713	-53.1872	325.814	16.2394	124.738	321.243
H_00Eblg1_H_blg_C_3_6	H	00Eblg1	H	blg	C	0.77	-0.4665	0.2	70.2781	-0.064	0.0896	4.7963	167.08	78.0276	65.8641	166.3	78.5886	-1.4898	198.859	65.3261	71.0418	195.689	71.4295	-12.6298	210.756	39.8585	81.9736	212.089	33.5934	-58.5452	231.543	-13.7374	127.347	233.215	-23.67	36.271	325.152	91.4552	-21.9653	301.368	59.9255	101.095	310.304	50.3878	-56.3437	332.943	24.8647	125.768	332.042
H_00Esfk1_H_suf_C_3_6	H	00Esfk1	H	suf	C	-0.0896	-0.4228	0.002	74.059	-0.0413	-0.0169	-0.3068	147.016	84.9929	54.1931	146.379	89.1972	-4.473	183.856	71.8448	58.4016	181.136	86.8833	-12.1128	208.393	40.2641	72.0653	208.879	51.6483	-49.665	220.031	-16.105	119.308	214.939	3.0761	22.7536	311.511	92.4906	-32.3861	284.621	51.7437	89.9885	289.237	67.4568	-58.9743	314.521	14.4632	121.531	314.19
H_0Estmk2_H_stm_W_3_6	H	0Estmk2	H	stm	W	0.1711	0.3536	-0.035	75.9796	-0.7522	0.5505	11.8784	151.399	67.6521	66.7133	150.299	68.2679	6.7429	186.318	61.3351	72.7744	182.21	62.9923	-6.2195	213.353	32.1739	89.0463	210.108	30.5092	-44.2166	216.092	-20.6518	124.546	212.405	-19.2402	40.3309	318.34	78.3999	-23.245	286.606	43.8985	101.512	285.717	49.34	-56.7228	321.448	6.2357	133.239	319.272
H_00Emgl1_H_mon_P_4_6	H	00Emgl1	H	mon	P	0.0304	-0.1581	0.7013	70.2558	-0.7901	0.0212	4.6379	124.736	59.522	54.51	122.877	62.1126	-0.8147	149.896	51.3333	59.9989	151.878	54.0313	-13.912	191.081	26.8698	76.3169	190.435	32.7122	-49.5474	189.412	-25.3513	118.903	187.41	-13.0321	27.6412	263.558	64.9555	-27.4828	245.013	34.0749	89.1859	249.407	42.6936	-52.8337	274.777	2.7063	116.996	271.084
H_00Emgl3_H_mon_P_3_6	H	00Emgl3	H	mon	P	-0.1285	0.0493	-0.1417	60.7835	0.0209	-0.178	0.0097	126.612	58.0917	46.9917	126.699	62.4426	-7.7408	156.54	47.494	53.8414	155.69	56.3923	-17.3098	182.576	29.0297	66.7041	183.358	33.2606	-51.8734	188.015	-21.7521	111.512	189.467	-8.6067	19.2858	266.243	71.1042	-34.7159	254.336	40.5722	87.1688	256.19	46.4371	-63.7731	282.952	7.3204	115.21	281.476
H_00Emgl4_H_mon_P_4_6	H	00Emgl4	H	mon	P	0.1938	0.2414	-0.773	67.208	0.485	-0.6747	9.2452	112.232	60.2664	53.1756	113.373	63.7588	4.1708	146.369	56.8352	56.3755	146.593	55.8505	-9.2212	177.109	33.6883	68.9514	173.164	36.0932	-44.1237	176.615	-13.2408	106.038	179.268	-13.2391	27.4926	250.053	78.4377	-23.8697	229.825	49.0292	86.5017	236.397	50.6108	-50.4508	262.538	20.4061	109.421	264.171
H_00E1008_P_aaa_A_3_6	H	00E1008	P	aaa	A	-0.0513	-0.2533	0.027	62.5577	-0.418	0.1433	13.5862	105.063	57.647	55.9423	102.802	60.0234	8.4074	136.473	57.6895	63.2374	133.07	58.3354	-9.4238	158.119	32.1691	81.355	154.948	35.9499	-37.6598	160.562	-13.7409	112.537	153.373	-16.0127	39.6416	229.048	72.6155	-17.3901	221.003	43.888	94.9829	217.461	46.5865	-37.6923	242.111	17.2371	117.41	239.633
K_0019937_H_wel_P_3_6	K	19937	H	wel	P	-0.5993	-0.2922	0.4472	57.5738	-0.1937	0.9164	7.5877	100.122	45.4037	48.867	99.616	46.8279	3.5039	127.717	43.0881	53.6822	126.675	44.5481	-6.8425	149.378	20.9817	65.7755	146.449	20.1244	-39.6312	163.883	-21.3789	96.9455	157.163	-19.6304	31.1592	219.765	53.8986	-13.819	201.346	30.5272	77.0164	200.321	31.7611	-36.8842	229.92	5.8261	102.406	225.152
K_0017290_H_she_P_2_5	K	17290	H	she	P	-0.3478	0.1569	-0.1338	54.384	-0.1047	-0.2311	8.931	92.7244	45.8174	44.4808	92.1706	47.6646	2.6348	109.901	37.3849	50.92	112.958	40.4561	-14.2002	133.607	18.8604	71.9208	131.678	23.641	-37.5348	138.187	-20.7475	98.2088	133.747	-14.0323	27.1088	198.734	52.0883	-16.4159	179.701	29.8367	69.7742	179.434	35.0619	-38.0884	199.879	-2.4162	96.4347	197.76
K_0017173_H_wel_P_2_5	K	17173	H	wel	P	-0.2629	-0.6178	-0.5769	62.0038	-0.1865	-0.0024	13.3767	100.009	51.2584	51.8302	99.0707	51.7128	6.68	122.249	46.1587	60.3031	119.382	45.6703	-6.9078	148.588	24.6187	73.8687	149.704	23.6413	-38.9511	147.696	-9.778	107.314	146.8	-13.3468	35.8663	215.539	54.9944	-12.5667	193.479	39.4788	83.9772	191.27	37.2251	-35.1567	217.708	16.6002	106.824	215.257
K_0017906_H_she_P_2_5	K	17906	H	she	P	-0.2933	-0.4879	-1.0863	58.9206	-0.2052	0.1787	11.7878	98.3676	48.268	47.1709	97.3993	49.6078	7.1702	111.263	44.1501	53.0646	110.861	45.8986	-3.8015	156.256	22.6308	66.795	152.585	24.823	-36.4125	165.027	-17.667	100.788	158.669	-12.8161	31.5015	227.216	60.6747	-10.4844	202.106	34.759	73.6901	202.206	37.7378	-36.2847	228.434	10.6932	102.686	224.001
K_0017019_H_hny_W_3_6	K	17019	H	hny	W	0.4864	-0.6034	0.5353	53.3527	0.1328	0.2231	2.5352	90.5089	54.0131	31.7159	92.4288	53.2047	-3.3329	106.878	50.8658	36.0095	110.886	50.2647	-22.0854	147.256	26.2854	44.043	154.123	26.2337	-53.6001	140.238	-9.5031	80.1074	153.722	-9.4769	4.7628	212.763	66.7047	-35.8513	195.894	39.7634	50.5607	202.293	39.0004	-56.3163	213.643	20.7875	66.2274	223.251
K_0031431_H_kon_P_3_6	K	31431	H	kon	P	-0.5934	0.1897	0.2349	59.0884	-0.6153	-0.539	9.2121	122.826	62.1551	48.6708	122.766	61.1024	4.1056	157.244	59.8418	56.4534	157.966	59.69	-15.3849	184.422	34.8912	74.2555	182.101	34.1771	-46.1415	197.033	-7.5766	108.217	193.47	-8.5867	32.474	261.437	68.209	-19.1116	258.119	43.4342	86.7233	254.356	43.3773	-42.6136	283.614	18.0415	111.496	278.681
K_0025239_H_grp_P_3_6	K	25239	H	grp	P	-1.1969	0.0903	0.7388	65.0434	-0.1885	0.1904	-5.9851	128.12	53.0632	42.4689	132.269	58.0063	-14.4289	151.803	50.5881	46.9846	158.816	54.2052	-33.8304	194.863	26.3878	60.1479	201.382	31.2026	-58.3564	185.7	-25.6174	93.5575	195.492	-19.76	7.6034	273.962	69.6284	-44.2928	246.333	40.6525	64.8786	254.468	44.4306	-67.1777	276.377	12.06	87.0951	287.149
K_0017174_H_hny_W_3_6	K	17174	H	hny	W	0.3006	-0.4401	-1.1549	56.3822	-0.1175	-0.6922	13.7799	105.885	52.0535	48.4773	102.169	52.0642	5.7803	132.983	48.7155	53.3177	133.668	47.471	-9.5216	161.113	28.4153	63.5722	157.773	26.9174	-43.5831	163.83	-16.2004	95.4046	166.541	-20.2219	23.5347	232.281	65.0626	-26.8337	215.798	37.4901	73.4884	213.404	38.1047	-47.9055	231.376	9.333	94.2234	228.968
K_0015833_H_grp_P_3_6	K	15833	H	grp	P	0.8773	-0.0873	-0.3894	65.6371	-0.0254	-0.0258	11.2319	125.024	53.0975	57.5017	124.79	54.267	4.5346	154.26	48.8895	63.132	157.215	47.3045	-10.8617	180.305	25.7477	78.2375	182.111	25.7626	-46.7233	182.263	-22.9151	116.001	183.447	-22.495	36.3561	260.77	66.6712	-23.6123	250.038	36.5338	94.7181	249.011	39.3602	-45.4247	274.375	15.8103	119.129	275.365
K_0001760_H_ice_P_3_6	K	1760	H	ice	P	-0.0356	-0.0974	0.0093	67.0178	-0.4499	1.1494	8.0361	115.722	56.1191	50.9942	116.275	55.3362	-0.268	133.677	51.8475	57.4964	140.598	50.0353	-18.5846	162.339	27.3007	71.3479	166.653	26.8925	-51.6973	173.561	-17.0161	102.372	179.877	-19.4249	24.7782	247.946	65.4647	-28.5015	227.656	43.9532	74.9975	230.632	44.9056	-59.8516	248.483	5.2357	103.04	256.954
K_0001851_H_ice_P_3_6	K	1851	H	ice	P	-0.3702	-0.1192	0.101	64.6334	-0.2157	-0.0463	8.4671	120.851	51.2538	48.6068	120.117	54.2398	2.7658	155.037	44.8139	55.2323	153.795	46.172	-7.5577	172.667	22.4449	67.5971	167.524	25.493	-40.9247	179.988	-28.1924	106.058	176.077	-18.5384	28.7217	257.731	59.005	-21.5168	236.385	27.0275	76.3785	231.475	36.3859	-42.3607	261.225	-2.8728	105.999	258.7
K_0002217_H_ice_P_3_6	K	2217	H	ice	P	-0.0815	-0.1429	0.0979	68.9571	0.1315	-0.8908	13.4861	122.741	65.5771	57.8485	122.925	67.3646	5.9497	137.807	57.809	65.2489	139.087	56.5903	-5.2762	179.149	35.2299	72.9856	176.523	36.8843	-39.7057	181.6	-7.1283	109.552	180.223	-11.0681	35.4533	268.716	75.065	-16.0569	244.388	53.8359	86.5672	243.529	56.5698	-41.9245	267.836	26.7713	114.206	265.975
K_0016438_H_she_P_3_6	K	16438	H	she	P	0.1244	-0.0317	0.007	55.3297	-0.4289	1.3331	16.8387	92.8384	40.9454	51.1176	88.6129	41.8445	12.4202	114.186	36.975	58.4356	112.002	35.5599	-5.2708	139.923	14.6318	75.026	131.718	16.6521	-26.3574	143.651	-20.9394	98.9252	133.466	-19.9061	40.3889	194.737	43.1781	-6.0096	179.992	23.8818	81.2134	172.996	24.9896	-23.8807	207.985	-1.0771	104.416	194.675
K_0024750_H_wel_P_3_6	K	24750	H	wel	P	1.3275	0.1559	-0.7079	56.8689	-0.2166	0.1059	8.9538	99.3128	51.3796	44.9309	100.058	50.4837	2.2087	118.452	45.5005	50.4461	122.648	45.8083	-10.1429	151.041	23.9255	60.2685	152.131	23.6986	-40.8783	153.411	-12.3385	92.9346	159.341	-17.6615	25.0878	217.093	54.5128	-19.9319	191.117	29.6631	66.6055	188.571	32.0737	-42.8157	217.944	10.1819	93.166	219.883
K_0016449_H_she_P_2_5	K	16449	H	she	P	1.5077	0.8869	0.1653	54.3444	0.2646	0.2385	4.2543	92.2611	49.7064	40.5857	93.4123	51.3665	-2.0747	113.111	46.5841	46.4733	115.266	48.9297	-19.8144	136.471	27.9499	64.633	135.971	33.1671	-42.3337	142.329	-10.2724	90.8717	142.066	-2.3686	18.4633	191.555	58.5385	-28.9179	185.53	39.4185	68.7536	183.224	45.3113	-48.2254	204.594	9.8864	92.1935	204.146
K_0011393_H_han_W_3_6	K	11393	H	han	W	0.3329	-0.0452	-0.6651	73.7489	-0.0643	-0.0296	8.7658	156.16	88.6717	57.8342	156.254	90.6756	4.0716	188.758	82.0645	65.6767	188.121	82.549	-13.5419	223.415	49.3613	81.6537	224.378	49.8358	-57.5199	239.898	0.2952	124.802	238.271	1.8371	34.5202	323.935	104.115	-23.921	302.307	70.5241	88.9842	304.379	75.9936	-54.135	337.921	37.3429	125.414	343.177
K_0024678_H_wel_P_3_6	K	24678	H	wel	P	-0.7981	-0.0173	-0.226	50.9358	0.0578	-0.1984	0.2608	101.233	54.5323	38.899	103.041	55.2736	-5.414	127.479	52.5582	42.4234	135.213	51.6968	-23.749	154.395	26.6156	56.9088	157.881	27.9716	-54.1462	153.586	-11.9472	85.2257	157.166	-14.5362	11.9113	214.219	61.1366	-32.263	204.513	37.4553	61.878	211.779	39.1926	-55.7196	226.925	12.4398	85.0648	234.897
K_0023613_H_she_P_3_6	K	23613	H	she	P	-0.3729	-0.687	0.0969	59.8897	0.1743	0.9755	8.5744	94.3023	42.7276	44.6159	94.8543	44.3846	2.4131	123.209	39.0684	49.353	126.101	38.8467	-10.3673	147.074	18.7056	59.0643	150.466	21.1351	-38.0902	145.381	-18.6245	90.5048	150.574	-18.0209	22.1022	198.681	47.5867	-24.8536	195.744	31.2699	68.0452	199.851	31.4148	-49.2035	220.882	1.283	92.8103	223.99
K_0031851_H_exm_P_3_6	K	31851	H	exm	P	-0.0747	-0.0585	0.04	59.2569	-0.2581	0.0827	13.2667	113.695	53.785	51.8376	112.276	53.7844	7.5661	138.975	50.876	59.1454	135.242	50.02	-5.9598	162.195	32.7748	70.5669	160.037	30.3309	-39.2352	165.247	-11.2097	102.867	162.518	-13.0776	34.6892	232.115	60.8406	-9.9729	213.182	39.0692	78.8709	211.894	37.9677	-38.2131	243.785	12.1163	106.1	241.724
K_0016719_H_wel_P_3_6	K	16719	H	wel	P	0.5374	0.5716	0.0601	61.158	0.1506	0.4468	11.6484	95.2609	51.8028	47.9503	95.3759	51.7976	4.742	116.394	48.5648	54.831	117.971	48.8032	-7.3449	148.041	24.7922	66.198	144.427	26.5144	-37.5142	155.869	-10.3059	98.6702	153.942	-10.9534	29.0243	210.054	57.919	-17.5741	199.38	34.2971	73.0893	195.349	36.9754	-37.2046	219.34	10.9281	98.1025	218.133
K_0018146_H_wel_P_3_6	K	18146	H	wel	P	-1.0628	-0.4449	-0.1016	63.4812	-0.4677	-0.0621	13.2349	110.463	49.0519	52.8283	109.273	50.5258	8.3742	133.402	43.7635	58.6918	133.869	44.6896	-5.1883	162.445	21.7861	71.5217	161.887	21.7224	-37.5003	176.697	-21.1818	107.155	173.136	-20.6598	32.9576	235.036	59.3328	-9.4959	210.81	34.3461	83.2719	211.851	33.2227	-34.5851	242.655	7.2061	109.347	239.171
A_000Fab1_H_fab_P_3_6	A	000Fab1	H	fab	P	-0.2663	0.5529	0.3266	58.2288	0.2346	-0.1492	23.0526	93.2815	37.8269	54.7487	88.6933	37.1931	18.6886	109.307	32.695	62.9128	104.284	33.2472	10.4776	140.974	24.0178	80.4623	135.926	20.6278	-16.2978	148.113	-22.6783	107.615	134.621	-22.8312	49.1583	184.661	51.2159	5.2259	183.778	33.3591	90.6152	171.636	32.93	-15.1379	204.113	6.5982	113.92	185.433
[truncated: 142 more columns]

## Sheet: RAW_Mandible
ID_String	Museum	ID	group	Breed	Morphotype	RawCoord1	RawCoord2	RawCoord3	RawCoord4	RawCoord5	RawCoord6	RawCoord7	RawCoord8	RawCoord9	RawCoord10	RawCoord11	RawCoord12	RawCoord13	RawCoord14	RawCoord15	RawCoord16	RawCoord17	RawCoord18	RawCoord19	RawCoord20	RawCoord21	RawCoord22	RawCoord23	RawCoord24	RawCoord25	RawCoord26	RawCoord27	RawCoord28	RawCoord29	RawCoord30	RawCoord31	RawCoord32	RawCoord33	RawCoord34	RawCoord35	RawCoord36	RawCoord37	RawCoord38	RawCoord39	RawCoord40	RawCoord41	RawCoord42	RawCoord43	RawCoord44
B_0001395_H_ice_P_3_6	B	1395	H	ice	P	0.6096	0.2095	0.0199	24.3313	-24.1785	-3.9237	11.5122	31.4958	-2.4611	38	-9.6971	1.0767	30.1046	23.4163	2.2605	60.7288	13.2076	34.5104	100.462	3.544	17.6929	91.4116	38.946	18.9718	301.602	26.8629	65.0368	281.949	114.522	63.5795	373.415	25.1225	1.848	344.662	147.251	1.2017	389.139	-0.2609	0.9323	346.456	178.088	-0.3115	396.863	51.2285
B_0001388_H_ice_P_3_6	B	1388	H	ice	P	1.0557	-0.0579	-0.3146	23.1011	-22.8923	-2.6284	11.0534	29.0534	-1.1621	33.5555	-18.0081	-1.8116	19.3756	28.993	0.1296	60.8245	12.8939	33.5217	99.7454	3.2809	13.0561	91.4767	39.039	13.4939	304.942	17.1094	57.8357	279.671	117.868	59.0279	378.306	25.5937	3.3919	347.758	145.978	1.46	393.824	-0.1812	-0.1057	351.473	177.491	-0.7434	393.618	52.667
B_0001389_H_ice_P_3_6	B	1389	H	ice	P	0.0222	0.0579	-0.3178	23.3044	-23.6409	-1.1251	9.287	33.4323	-0.2144	36.8902	-13.1816	2.1562	26.6012	30.5863	1.6584	63.8642	16.1982	39.8284	89.6488	1.6429	14.1975	79.9132	40.3749	13.6861	278.298	20.0445	59.6849	258.282	111.405	59.3824	350.955	19.5182	3.5671	323.571	140.204	2.2527	366.893	-1.0634	0.9155	327.713	172.389	-0.2162	360.406	42.7222
B_0001393_H_ice_P_3_6	B	1393	H	ice	P	-0.3816	-0.2503	-0.1411	20.9122	-23.6093	-1.7697	7.2847	30.264	-1.4279	32.783	-14.9738	1.2036	22.6498	28.5669	1.2835	58.7834	14.2617	38.7808	97.7648	2.4223	17.5205	88.368	41.7229	16.592	288.737	22.1772	65.6454	264.248	117.008	63.1564	362.109	25.0012	5.0967	333.595	146.673	4.2665	374.28	-1.8258	3.0669	333.492	176.925	2.2047	380.071	49.9667
B_0001394_H_ice_P_3_6	B	1394	H	ice	P	-0.373	0.509	-0.1528	21.9516	-24.9806	-0.5819	5.5466	31.1853	-1.8779	32.559	-14.6022	1.5934	19.2057	26.9725	1.0485	59.9437	16.7901	41.7493	93.4159	2.1416	20.776	84.2993	43.5333	18.3778	291.795	20.116	59.1069	268.97	122.963	59.945	362.935	24.4746	2.786	334.604	143.039	1.9252	388.081	-0.211	0.4145	339.743	179.596	1.2727	381.737	55.6185
B_0001387_H_ice_P_3_6	B	1387	H	ice	P	-0.7705	-0.1183	-0.0452	23.1151	-21.1286	0.7552	10.7681	30.9305	0.623	29.9331	-14.814	4.6128	23.6328	24.8847	4.8877	61.0974	14.3853	41.5443	100.419	6.0425	19.1651	93.577	41.8052	17.382	297.534	22.4397	59.6908	278.177	114.304	57.8534	370.575	25.028	-0.7595	343.962	144.116	-0.6004	382.589	-0.8356	2.1359	344.142	175.29	-0.6843	392.975	48.7359
B_0001382_H_ice_P_3_6	B	1382	H	ice	P	-0.4922	0.0989	-0.1602	23.7607	-22.825	-0.4378	9.5067	31.1292	0.3461	41.373	-14.1293	1.5731	30.9661	31.7261	2.6338	68.0759	17.3478	36.4861	95.3467	3.4151	16.4388	87.6614	39.4223	13.4649	292.496	21.7561	55.6639	269.696	117.656	53.7509	359.887	24.4933	1.4794	330.245	144.467	1.7495	380.339	-0.1491	0.9654	335.318	176.194	1.1796	375.846	50.6527
B_0001385_H_ice_P_3_6	B	1385	H	ice	P	0.8218	0.0621	-0.1111	27.8013	-20.5245	-1.8292	15.9344	30.9379	-1.4992	36.0051	-12.465	1.4392	26.6124	26.4879	0.8077	64.806	15.8719	32.3175	96.0821	3.8794	16.515	87.2592	40.086	15.6965	291.102	20.5982	61.3896	267.204	114.479	61.501	359.179	22.4102	3.459	332.148	145.661	4.1923	376.477	-0.7018	0.7853	334.467	173.586	1.3913	376.979	48.6729
B_0001392_H_ice_P_3_6	B	1392	H	ice	P	-1.6358	-0.1016	-0.5712	18.492	-22.3262	-1.823	7.2189	29.8169	-1.1187	30.4865	-19.3906	1.1471	22.2522	30.4288	2.5587	62.2425	14.1811	39.0514	92.436	1.3563	21.3843	83.7508	40.223	21.6126	299.411	19.9755	63.9628	276.358	123.139	59.7526	367.312	26.97	1.4161	337.964	149.606	0.9058	386.042	-0.5882	1.2534	344.502	184.223	-0.4205	387.533	57.7224
B_0001381_H_ice_P_3_6	B	1381	H	ice	P	0.1195	0.0322	0.1019	15.8238	-21.5917	-0.9375	3.1754	27.4224	-0.0892	35.6641	-15.2128	3.3581	26.5854	29.7869	4.5824	58.6047	15.0731	35.7561	92.4214	3.1818	14.7459	85.5433	38.9564	15.4363	285.493	14.8962	56.7852	266.359	110.15	54.9249	357.987	23.3686	0.4987	330.462	139.949	0.8649	375.091	-0.8074	-0.3621	333.26	169.925	0.6196	378.911	51.2239
B_0001390_H_ice_P_3_6	B	1390	H	ice	P	-0.552	-0.1394	0.0443	19.8231	-22.42	-2.8524	6.474	31.0974	-1.1228	32.0467	-12.1619	-0.0507	24.1383	25.3399	0.4935	66.6377	16.762	35.4728	95.7545	3.3157	11.6106	88.0686	40.5255	12.3421	296.207	22.4236	59.2241	273.445	116.655	60.1842	366.786	23.0804	2.9316	339.021	142.768	2.1556	382.892	-0.0713	-2.1036	339.696	172.123	0.2611	385.618	50.227
B_0001383_H_ice_P_3_6	B	1383	H	ice	P	0.446	-0.0564	0.3428	21.9741	-20.8545	1.1318	8.2197	30.4531	2.0073	33.6946	-12.4281	5.5024	26.2863	25.9002	6.0033	60.0796	15.7082	39.942	91.2225	4.2066	20.3594	81.4164	39.8782	20.8879	283.324	20.501	62.9972	262.714	112.224	62.3112	353.347	21.6999	5.8158	324.505	140.624	5.2776	365.904	-0.6295	1.917	331.017	166.937	1.5697	372.181	49.5408
B_0001328_H_ice_P_3_6	B	1328	H	ice	P	0.182	0.0903	-0.1482	21.3774	-22.4266	-2.6605	12.303	30.0258	-1.8272	30.9588	-10.8096	-0.4127	24.9813	23.4341	0.5424	53.9058	12.1188	28.6211	92.1772	4.2499	16.7778	83.4907	37.712	17.4709	271.74	17.4644	63.7361	251.548	107.372	63.0841	340.403	22.8215	1.7116	313.88	132.882	1.6157	355.498	0.1779	-1.5087	315.015	159.919	1.8845	357.001	46.7751
B_0001339_H_ice_P_3_6	B	1339	H	ice	P	-1.7655	-0.0755	0.2471	22.3871	-23.7838	0.6642	12.2123	31.267	3.0932	36.0755	-13.2033	2.0581	25.9911	27.3079	2.9928	63.0153	16.5644	37.4224	90.3831	3.2512	17.0582	80.314	39.9356	16.8873	293.231	24.4544	61.8224	268.692	122.913	59.9502	364.519	27.3726	2.8171	332.44	153.233	2.289	382.945	0.6735	-1.045	336.347	187.25	-0.5021	379.146	54.0752
B_0001340_H_ice_P_3_6	B	1340	H	ice	P	-0.1243	0.1087	-0.0729	20.8612	-23.5431	-2.1414	8.2951	32.3216	0.4062	28.6124	-15.8898	-0.0546	17.7974	27.7997	-0.1047	57.8092	11.9692	33.9176	87.6525	-3.0437	18.9607	78.2556	38.9404	18.849	276.666	15.2516	65.3046	253.31	109.411	64.2292	344.556	14.8991	4.7318	316.393	136.917	3.6017	360.279	-2.4442	1.2119	321.76	167.51	-0.0543	358.606	44.2351
B_0000827_H_hol_W_3_6	B	827	H	hol	W	0.1557	-0.0297	0.1076	29.7893	-19.5237	-0.225	17.0004	32.9049	-1.2263	46.5158	-6.8152	1.0839	37.5769	30.1043	-0.2246	78.2583	19.8941	37.1947	124.979	5.5335	18.5771	111.45	53.4788	16.3946	355.076	29.5425	82.7115	328.333	135.796	79.9921	432.204	36.7545	1.4091	402.327	167.288	1.7352	446.453	0.3572	-0.7035	397.69	207.778	0.1607	460.637	69.6383
B_0000820_H_han_W_3_6	B	820	H	han	W	0.9194	0.6004	-0.3347	27.6355	-24.6552	-2.5843	16.5639	33.6977	-2.9416	59.0089	-8.9621	3.6168	48.6962	34.008	5.388	86.283	19.6199	45.1731	123.117	4.0821	23.1756	113.748	46.7275	22.6536	357.417	24.2502	75.6154	332.405	135.573	74.1548	444.596	31.2807	3.2117	410.918	163.668	5.6197	457.813	0.0008	0.2612	411.616	203.021	0.6341	459.175	62.868
B_0001190_D_aaa_A_3_6	B	1190	D	aaa	A	0.077	-0.0185	0.0411	24.9471	-12.9871	-1.5018	14.8937	24.878	1.8861	31.6617	-4.2916	2.4221	25.5969	18.9383	3.7039	51.9776	12.2632	29.3229	73.2502	-0.3058	16.1879	64.6286	34.0655	15.5263	237.567	18.2699	58.324	216.334	98.729	55.5214	298.08	19.223	1.9461	270.946	124.64	0.4192	310.968	-1.3349	1.2356	269.859	151.48	-1.061	311.504	41.4537
B_0003362_H_trk_W_3_6	B	3362	H	trk	W	-0.0884	-0.5041	-0.0402	21.4387	-26.5525	-2.7634	8.519	34.1036	-4.1451	38.7489	-13.6844	-0.1104	25.8882	33.0138	-3.3302	77.7848	19.2333	37.8737	122.878	7.7327	26.5082	112.425	50.0172	24.4588	339.276	24.8393	81.8169	310.948	132.794	78.9155	419.402	29.3176	6.6872	384.909	166.79	8.1492	437.361	-0.017	0.3287	386.267	202.026	-0.4078	441.068	62.0046
B_0003360_H_trk_W_3_6	B	3360	H	trk	W	0.496	0.5002	-0.2908	25.3135	-22.6891	-5.9801	12.5522	32.7229	-5.7475	47.8392	-8.1844	-0.8644	37.2164	29.1812	-1.9478	69.9624	16.5897	36.578	112.851	6.2262	17.0862	103.802	46.3802	17.2673	331.557	30.6407	71.7591	305.583	123.437	71.3772	399.278	31.1728	9.0648	366.198	148.856	8.0618	416.487	-0.6949	0.2777	360.918	187.342	-2.6215	425.855	58.6799
B_0001443_H_grb_W_3_6	B	1443	H	grb	W	-0.21	0.7128	-0.0438	23.0628	-25.8256	1.9476	11.7358	33.1447	-0.1507	45.1851	-15.9137	4.4678	36.05	33.5786	5.0715	73.7722	16.1099	45.6093	122.904	2.9813	28.7103	111.9	50.6904	28.222	355.846	26.3393	76.9255	327.957	135.031	80.8062	439.386	33.8463	5.6508	408.708	164.951	5.3354	454.785	-0.2034	0.923	408.253	202.147	0.338	463.998	65.2815
B_0003357_H_trk_W_3_6	B	3357	H	trk	W	-0.6511	-0.1688	-0.2429	20.722	-26.5715	1.3823	7.2938	34.2238	0.4789	39.9932	-9.9431	2.9763	30.5061	28.6609	2.1762	79.5846	19.2592	46.0797	129.867	4.8929	19.2292	115.722	53.7772	19.1879	355.602	27.7796	84.7674	328.386	142.453	81.9956	444.358	34.9337	4.1628	411.354	175.211	4.3432	460.064	0.1073	-0.6377	406.503	211.932	-0.249	467.984	68.8955
B_0002016_H_thb_F_3_6	B	2016	H	thb	F	-1.4659	-0.0926	0.1918	23.1515	-22.5302	-0.4411	12.5796	30.5672	-1.2553	45.376	-9.4459	4.0449	37.6015	27.6261	3.1238	79.2689	18.8509	38.35	129.02	6.606	20.9132	120.904	53.2582	21.286	350.965	26.2432	75.7195	327.163	131.143	76.5572	435.882	29.6107	3.5269	407.418	164.481	3.3856	448.417	-0.4293	1.4785	406.45	196.15	0.7195	455.275	61.9661
B_0001437_H_grb_W_3_6	B	1437	H	grb	W	-0.129	0.1009	0.0735	22.5554	-26.1757	1.4826	13.186	33.7653	-1.0561	35.3317	-20.071	1.5415	25.494	30.0543	-1.161	72.5331	15.0838	44.0981	113.076	1.5379	24.7609	103.725	42.6953	24.7297	328.387	24.8929	85.159	304.065	127.855	79.832	412.426	32.3134	3.1971	380.07	161.29	2.7473	429.784	0.54	-0.3778	378.022	197.511	-0.0528	432.858	62.0671
B_0002988_Z_aaa_A_3_6	B	2988	Z	aaa	A	2.5517	1.1819	-0.1853	32.9455	-22.1694	-1.4119	18.6457	36.7894	2.357	53.2116	-6.4387	5.3777	43.8927	32.7674	5.1042	76.6445	19.1583	43.9383	124.739	7.8281	18.3402	115.489	50.7696	19.8199	327.084	21.8781	69.049	301.145	127.204	71.5301	407.599	26.7156	4.1179	378.1	160.734	5.0573	427.757	0.35	-0.6421	381.764	194.118	1.244	433.006	60.0767
B_0070300_Z_aaa_A_3_6	B	70300	Z	aaa	A	-1.4213	-0.5637	-0.5667	25.8173	-22.9151	2.7078	13.6449	32.0548	1.4504	45.2994	-9.4169	8.667	37.9144	29.5859	9.5393	75.2044	18.5578	40.8506	109.394	6.0083	16.6131	101.7	42.5237	15.4682	297.254	20.6854	63.3118	273.499	116.436	62.1917	369.393	26.359	1.8956	340.082	144.212	1.6361	382.123	0.3371	-0.2188	338.157	172	-0.3218	391.714	49.9202
B_0012578_Z_aaa_A_3_6	B	12578	Z	aaa	A	0.5367	-0.0545	-0.0184	27.8106	-22.929	5.5427	16.7499	32.5067	3.4704	43.617	-10.4507	5.7954	33.179	29.8765	6.5933	70.9848	15.0047	48.0024	107.158	6.5368	12.4846	98.8993	41.715	13.7677	314.422	26.5497	63.6663	291.858	125.081	62.4021	391.389	28.423	4.055	363.614	156.391	3.3963	410.026	-0.2529	0.2087	370.176	190.856	0.0728	415.591	57.2377
B_0017577_Z_aaa_A_3_6	B	17577	Z	aaa	A	-1.8509	0.5345	-0.6379	35.3865	-25.8993	7.4324	22.3542	38.192	4.6196	45.901	-8.9288	6.644	38.9711	27.8725	4.5738	84.9345	19.2392	49.0453	128.603	2.5984	16.6781	116.394	49.1256	16.872	360.626	25.7638	67.3051	340.736	135.727	63.809	455.749	31.5166	7.2205	424.922	166.663	6.1869	472.524	0.1276	0.2096	424.822	205.059	-0.9554	477.158	65.2421
B_0060363_P_aaa_A_3_6	B	60363	P	aaa	A	-0.0792	-0.188	-0.0953	24.3292	-22.5092	1.8255	10.9507	31.263	0.6201	37.8069	-10.3386	4.8595	28.8442	28.9734	5.9873	67.5326	16.4012	51.703	103.929	0.2044	19.1439	91.3555	45.3525	18.8584	317.545	21.5065	78.1967	289.357	131.945	78.7774	393.866	28.4157	1	357.979	160.748	1.5345	409.715	0.1011	0.4406	355.288	193.854	2.3416	405.581	60.6095
B_0012567_Z_aaa_A_3_6	B	12567	Z	aaa	A	0.0181	-0.0684	-0.1146	29.3208	-19.9106	2.1906	19.082	33.184	0.4006	46.997	-9.7947	6.2585	39.3036	29.6121	3.8703	71.6784	18.1627	37.363	109.432	4.159	12.6422	101.898	42.8477	9.3532	319.618	23.1906	68.5833	296.719	119.804	68.228	399.457	26.0852	0.1905	371.289	151.55	-0.0553	412.918	0.14	-1.0719	369.2	182.482	0.1292	427.676	58.0653
B_0070298_Z_aaa_A_3_6	B	70298	Z	aaa	A	0.1342	-0.207	0.3161	35.7729	-21.2338	3.5883	23.5831	35.1331	3.9715	42.5745	-9.6036	5.7858	33.4159	26.2194	5.0301	76.1256	16.6067	48.2566	118.885	7.7919	23.6228	111.749	44.0942	22.6687	350.012	25.51	76.1082	326.025	131.504	73.9564	441.951	27.8919	4.5173	407.577	170.212	2.9728	459.18	0.4588	-0.9376	410.203	199.838	-2.7898	466.94	59.3528
B_0033960_Z_aaa_A_3_6	B	33960	Z	aaa	A	0.6444	-0.3911	0.0494	28.9225	-22.6681	3.0779	16.7979	33.3016	3.2574	46.756	-10.3782	7.5375	37.9038	31.087	8.3532	69.4249	17.072	47.9899	105.294	2.7306	21.9565	96.3288	41.8141	22.2026	321.779	21.6248	73.6838	294.648	123.828	75.7173	412.117	28.23	3.5899	383.78	159.513	5.7987	427.052	0.2263	-0.2526	384.635	192.624	1.7579	442.863	57.349
B_0070299_Z_aaa_A_3_6	B	70299	Z	aaa	A	-2.0598	-1.2161	-0.313	26.3192	-21.5847	-0.3569	15.1566	31.1126	1.0771	37.1781	-12.3607	1.3756	30.1828	24.6604	2.5976	76.3979	15.0955	39.9775	117.845	3.5953	9.4104	110.558	46.5197	8.1611	350.585	23.6926	60.9901	323.64	126.141	63.1481	445.251	28.6085	-0.2307	416.48	161.73	0.1983	460.521	0.8545	-2.2427	419.61	196.305	1.8696	469.822	58.7799
B_0046167_Z_aaa_A_3_6	B	46167	Z	aaa	A	1.0856	0.4269	-0.5139	28.0105	-23.6341	0.4326	16.6537	33.1015	1.9331	43.0517	-11.8628	1.7279	34.8874	26.9988	1.5439	76.4932	16.1754	32.8843	123.517	5.1797	14.6924	114.772	44.5234	14.5557	353.635	23.1544	67.7626	328.311	124.32	69.4888	449.474	30.1103	4.1989	418.883	157.133	3.835	464.173	0.5829	-0.9406	415.824	191.901	1.0255	469.51	61.1975
B_0070201_Z_aaa_A_3_6	B	70201	Z	aaa	A	0.4907	-0.0879	-0.1173	34.82	-21.2379	4.449	23.9784	33.5671	2.087	45.1535	-10.8436	3.8422	35.5716	29.6063	0.2183	77.0322	18.6663	47.7919	118.411	8.0628	37.7421	110.377	42.5912	37.0936	353.496	25.0878	75.5482	334.309	128.259	73.2994	435.582	30.6819	4.5667	407.9	160.405	5.4089	456.708	0.3587	-0.0109	414.678	197.255	-0.374	460.978	62.4311
B_0070295_Z_aaa_A_3_6	B	70295	Z	aaa	A	-1.0049	-1.0485	-0.668	24.6156	-22.224	1.7714	13.2939	30.7143	5.5522	38.6765	-9.1809	5.4103	33.8665	25.4405	7.8256	74.3328	14.1423	46.4437	122.712	2.486	18.4515	111.917	44.0714	19.7888	352.43	23.3982	63.4262	327.833	126.126	62.9417	439.097	30.5989	3.4823	411.057	155.838	3.099	454.387	-0.7869	1.9285	409.632	187.394	0.1219	461.783	58.7885
B_0002027_D_aaa_A_3_6	B	2027	D	aaa	A	0.0096	-0.0171	0.1053	27.6453	-17.1988	2.5431	16.4133	28.9736	5.5103	34.8982	-6.6279	4.1364	27.9573	22.4367	5.1894	57.0629	13.3635	31.5206	86.6406	1.1534	15.1145	78.3756	37.0974	17.5896	274.04	18.029	60.0958	248.435	112.217	62.3483	344.385	23.448	-0.1795	315.509	142.521	0.582	361.38	0.3748	0.9935	318.174	172.971	0.4615	365.943	49.8982
B_0016151_D_aaa_A_2_5	B	16151	D	aaa	A	-1.1558	1.1838	-0.4165	28.988	-15.7965	1.7317	19.0219	28.4972	0.935	44.0216	-1.6325	6.8015	37.2994	21.9094	6.2703	60.686	12.1935	39.6273	86.7512	0.6919	14.0027	79.856	34.4994	14.1303	281.187	21.8987	57.8314	258.985	101.601	60.0256	360.515	25.6338	-1.3888	333.765	138.132	-0.7374	372.806	-0.8598	-0.1861	332.168	168.377	0.9348	380.134	52.1787
B_0070307_D_aaa_A_3_6	B	70307	D	aaa	A	-0.1615	0.1294	-0.0395	23.8748	-17.6175	2.4795	14.6238	25.5438	5.7125	36.9411	-10.5509	7.4804	26.7406	24.2744	8.3472	58.9911	11.2674	40.2532	87.3937	0.0957	16.9268	77.6853	37.0483	16.9367	264.188	21.7852	59.8672	242.763	102.896	58.939	337.707	23.0784	-0.0033	309.693	141.207	0.3821	349.286	-0.1629	0.7581	305.929	168.135	-0.1595	359.484	51.5491
B_0032519_D_aaa_A_3_6	B	32519	D	aaa	A	0.2878	-0.0075	-0.1928	29.6291	-25.878	0.3407	15.9035	35.8853	0.5621	44.7922	-10.0572	4.5745	36.6719	28.6623	5.4315	60.1524	14.1698	39.2397	101.967	1.5089	18.5756	92.8576	41.3734	20.7118	305.972	19.9355	69.7209	287.453	118.519	66.5258	396.403	27.4958	2.3616	368.981	153.309	3.0972	412.933	1.0985	-2.0009	368.896	183.261	0.3468	414.228	53.6939
B_0070038_D_aaa_A_3_6	B	70038	D	aaa	A	-0.2872	-0.1833	0.0176	15.5562	29.0052	-1.051	26.1987	-19.7066	-1.1806	31.2427	23.8059	-1.7774	35.1654	-9.71	-1.2803	67.8158	16.3148	-38.6886	86.646	38.3471	-14.9891	94.8478	3.1452	-14.0378	268.352	113.227	-65.8614	288.43	20.8578	-65.8872	342.58	142.333	0.2571	369.901	27.985	-0.8499	341.389	172.549	0.3949	384.565	-0.1002	0.6182	371.027	126.015
B_0091106_D_aaa_A_3_6	B	91106	D	aaa	A	-0.2661	-0.4768	-0.2171	25.2677	-21.0801	0.8519	13.791	28.8589	0.6212	38.9264	-7.3077	5.5873	32.2852	22.9844	4.5203	56.1623	13.6418	35.0818	86.4954	1.74	20.8107	76.8795	36.0349	19.161	279.513	20.7256	60.1041	256.052	110.515	58.3505	354.144	21.9809	1.8757	327.089	143.121	0.7918	369.245	0.3258	-1.2667	328.105	168.307	-1.4293	377.26	47.0801
B_0083377_D_aaa_A_3_6	B	83377	D	aaa	A	-1.2211	0.1925	-0.5637	27.9244	-21.7723	0.9697	14.4176	31.6949	-0.1466	33.4901	-9.5241	2.784	26.3676	24.4379	2.0049	53.153	13.5932	37.3862	82.4413	2.7092	20.7472	75.4691	36.3871	19.9154	276.042	20.7832	60.7557	253.525	110.997	59.4809	347.072	24.103	2.4754	320.178	141.984	0.5795	364.259	1.6097	-1.2917	323.372	169.605	-2.382	371.84	47.9973
B_0032175_D_aaa_A_3_6	B	32175	D	aaa	A	-0.0832	0.0708	-0.1258	27.0331	-21.4262	2.2368	13.17	33.3476	1.5597	38.9577	-7.804	5.8451	30.5097	25.9094	4.1362	62.121	17.7044	39.0843	102.971	1.0028	19.3202	91.9941	46.2142	17.4278	312.274	20.7276	65.0918	292.573	115.35	60.6174	400.742	23.6065	2.9898	371.731	150.862	0.9625	412.49	0.3836	0.1597	372.053	176.794	-1.1378	416.734	50.7485
B_0033809_D_aaa_A_3_6	B	33809	D	aaa	A	-0.2576	-0.5084	0.4121	20.2165	-22.9471	3.3002	10.5082	30.025	5.6376	33.1826	-11.4515	1.9341	28.1822	27.3711	4.3645	62.3315	14.3097	36.3085	87.5892	1.9544	18.0943	80.5415	38.9832	15.9871	284.428	18.1852	62.0537	262.61	112.421	62.8795	362.566	27.9716	-0.3578	337.722	143.184	1.0383	380.768	0.8799	-1.3341	335.354	175.225	-1.4113	387.35	54.6107
B_0030523_D_aaa_A_4_6	B	30523	D	aaa	A	0.3188	0.2588	-0.0195	18.8115	-17.2136	3.1875	9.0729	25.1653	-0.6924	35.3614	-5.7262	4.2042	28.1832	25.4809	1.1404	66.0824	18.4053	37.0002	102.369	5.8184	24.0737	95.7948	45.1567	18.7523	295.818	20.6604	72.2144	271.691	120.466	69.8449	374.574	25.982	6.9992	346.899	154.222	6.6633	394.438	0.032	0.0839	349.255	186.259	-0.4749	395.476	53.488
B_0015716_D_aaa_A_3_6	B	15716	D	aaa	A	-0.7233	-0.4025	0.6772	28.9123	-19.1165	4.7409	19.9935	29.6534	4.1018	44.8015	-6.6317	11.3682	36.8151	25.8095	10.9449	67.2778	14.5532	41.5447	100.46	3.3758	16.9948	91.2967	39.2184	18.9299	291.094	17.7183	64.6813	268.836	113.178	65.0073	379.489	27.4204	2.0703	353.498	146.765	4.2136	398.358	0.5574	-0.6464	354.438	180.118	0.0227	400.059	53.409
B_0013415_Z_aaa_A_3_6	B	13415	Z	aaa	A	-0.7473	1.5835	-0.1368	23.8331	-18.4094	-0.4851	11.2885	28.8005	-1.0856	40.5765	-4.332	1.7751	37.002	26.8728	1.982	63.3142	17.8957	37.0708	101.399	4.8255	8.4307	95.459	45.9872	6.9623	301.793	19.1516	60.5478	277.954	124.308	58.8711	390.217	25.67	3.3507	359.926	155.446	3.5565	404.766	-0.1805	0.3547	357.441	186.026	1.1638	412.469	57.3378
B_0032172_D_aaa_A_3_6	B	32172	D	aaa	A	0.1003	-0.048	0.9789	31.6402	-19.5967	4.1372	17.5753	31.9607	2.1432	37.4197	-8.7681	2.0648	31.7709	25.868	2.1007	62.7857	15.881	34.8822	99.2682	4.346	21.0875	91.8407	42.2947	21.404	309.239	22.848	66.2132	286.438	126.391	62.5098	398.131	28.7634	1.9665	366.855	161.122	2.3865	410.873	0.5754	-0.4202	365.258	194.396	-0.2986	422.676	57.8507
B_0091107_D_aaa_A_3_6	B	91107	D	aaa	A	-1.0159	-0.0671	-0.0313	18.5889	-22.0177	3.4314	3.0706	29.0569	1.1821	36.7686	-7.3185	8.6994	27.0318	27.2219	6.4	49.4058	15.7486	40.5314	89.9964	1.0803	12.3274	75.9803	44.7554	14.526	276.659	24.3263	62.9277	253.401	116.868	59.5145	357.843	29.1014	1.9365	323.515	151.244	1.1745	372.661	0.8156	-1.1619	322.351	183.825	0.7981	377.655	57.7628
B_0047489_Z_aaa_A_3_6	B	47489	Z	aaa	A	-1.8005	-0.3384	-0.3909	27.6667	-23.0161	2.5231	14.0521	34.6471	7.3417	40.4397	-9.4918	2.2839	30.386	29.9971	4.3037	71.9084	16.4356	49.3369	106.973	4.5538	14.2639	98.1373	41.0077	14.7495	315.909	19.1484	58.5743	292.009	120.064	58.0613	390.446	23.6421	4.7297	361.578	147.514	4.8659	409.25	-0.3463	0.1227	365.286	177.828	1.1662	412.059	55.6693
B_0013223_Z_aaa_A_3_6	B	13223	Z	aaa	A	-0.0539	0.0809	0.0702	23.3422	-23.9925	1.4772	10.2403	32.9264	1.9428	43.9082	-12.02	9.4499	34.4196	31.497	9.0484	69.5575	16.6061	44.3164	109.509	4.0778	13.2216	99.0292	45.2087	12.7648	299.306	22.7389	63.428	277.199	114.019	65.1833	376.904	27.6474	3.7066	350.793	146.15	2.9517	394.332	-0.513	1.4914	353.741	176.869	1.4286	403.808	55.4144
B_0077168_Z_aaa_A_3_6	B	77168	Z	aaa	A	0.2368	0.1931	0.2195	29.6267	-21.1424	2.884	16.9571	33.8744	2.199	44.2687	-4.3944	7.8786	34.8402	26.7687	5.9434	67.4128	18.0097	44.855	103.838	-2.1682	12.5197	90.5177	51.8164	11.4729	298.533	19.0172	68.6591	274.872	123.012	64.9478	375.547	24.5328	4.2498	347.034	152.572	3.5596	393.527	-0.2455	-0.2751	348.834	180.803	-1.0454	402.678	53.9533
B_0070340_Z_aaa_A_3_6	B	70340	Z	aaa	A	-0.2362	-0.1109	0.0085	24.4058	-22.6481	0.8152	10.2013	32.1018	4.832	37.5338	-9.0654	1.3651	27.9413	27.7833	4.0689	65.0415	15.283	37.6542	111.605	6.3017	12.3234	101.619	46.0039	12.7083	294.267	22.7262	62.6594	269.338	115.274	62.1836	369.018	28.175	1.5061	339.405	144.487	0.6173	379.697	-0.0779	0.536	337.973	176.239	-0.4616	387.901	56.9605
B_0070324_Z_aaa_A_3_6	B	70324	Z	aaa	A	-1.1608	0.1119	-0.3088	17.2367	-23.7977	0.4845	8.0902	29.2822	2.6242	29.3502	-16.7968	-0.7088	17.5827	26.4375	-1.8597	75.2237	19.4061	39.4336	105.502	2.7498	13.7829	93.4199	45.0558	14.1952	298.256	13.9897	65.5205	273.992	123.551	61.8216	377.406	27.3834	0.7451	348.057	150.159	1.0089	391.807	0.1586	0.053	347.785	181.604	-0.3283	399.761	54.2471
B_0070333_Z_aaa_A_3_6	B	70333	Z	aaa	A	0.2586	-0.2199	0.152	26.2841	-19.8863	3.2946	16.2862	28.6679	2.5992	41.2476	-9.0373	11.1773	32.997	26.7862	9.184	66.4933	14.2503	47.0035	113.26	5.1384	23.604	103.744	42.3526	23.7848	301.575	24.768	62.9294	282.378	111.847	63.1002	383.522	29.1165	1.7123	352.981	143.944	1.6209	393.737	-0.5077	0.3658	351.068	176.225	0.0925	408.607	55.3539
B_0023249_Z_aaa_A_3_6	B	23249	Z	aaa	A	-0.0232	0.2712	-0.2421	27.99	-18.7136	3.5159	13.1699	33.0039	5.8934	45.1342	-5.6032	11.5104	34.9449	30.0182	13.0379	67.9075	18.5995	49.1205	98.4883	3.4074	20.3883	86.7853	45.3642	19.713	272.696	25.4558	62.0847	247.975	112.917	61.4762	343.727	27.9236	3.3114	311.969	147.009	1.5369	355.089	0.0752	0.0979	309.732	176.843	-0.551	365.798	52.9118
B_0001951_Z_aaa_A_3_6	B	1951	Z	aaa	A	-0.701	0.2776	-0.091	32.6983	-18.6577	2.4763	21.9735	33.0188	1.3533	39.012	-7.7374	1.9844	33.6678	27.5204	1.7574	69.6171	17.6924	38.9064	108.802	6.6341	14.2079	99.5246	44.9181	13.9848	294.589	23.3744	66.3936	274.611	117.271	64.1126	363.682	25.962	-0.8816	336.482	143.435	-0.7981	381.377	-0.1576	0.9515	338.309	176.928	-0.7597	382.027	53.9104
B_0043157_Z_aaa_A_3_6	B	43157	Z	aaa	A	-0.5114	0.1486	-0.0216	27.3646	-19.3588	-0.0278	11.9747	33.5191	-1.3521	45.5302	-4.9595	5.6333	36.8958	28.8095	4.1714	68.2442	20.1374	38.0676	107.399	5.7511	15.1131	101.015	48.0729	12.3565	292.063	23.6749	66.7299	266.519	116.303	69.0328	366.501	29.9	0.0767	342.751	143.854	-1.5975	381.227	-0.0602	1.187	343.239	173.632	-2.4065	386.089	51.4806
B_0030929_Z_aaa_A_3_6	B	30929	Z	aaa	A	-0.098	-0.2205	0.005	30.2804	-19.1383	-0.7264	21.5329	28.8674	-0.273	42.95	-4.5701	5.4401	39.3392	18.4163	6.674	69.4985	14.0999	46.0688	104.568	3.164	13.6976	96.1798	41.1461	14.015	284.406	19.6005	66.3394	264.428	110.664	62.0144	364.575	25.3688	4.0223	337.934	140.371	3.9085	376.4	0.114	0.6705	334.741	168.882	0.5758	382.844	49.5164
B_0023431_Z_aaa_A_3_6	B	23431	Z	aaa	A	-0.8154	-0.1282	0.0504	31.5105	-21.7493	-1.0505	18.1505	35.6806	1.2693	43.6596	-8.1736	1.5141	33.6675	26.5761	1.1705	66.3156	16.2562	43	94.7586	4.9706	18.7403	86.7815	38.3953	15.6818	292.8	21.8319	72.6805	269.954	118.609	70.4374	368.853	27.9882	1.9386	339.934	146.497	0.9795	387.811	-0.6917	2.1642	343.824	181.265	0.2521	395.678	56.9976
B_0003371_H_thb_F_3_6	B	3371	H	thb	F	-0.7278	-0.4459	-0.5517	22.8907	-22.4018	-0.1258	9.509	30.8204	-3.8617	41.7316	-8.5286	3.3173	31.2297	30.0059	0.1129	76.1723	21.3804	44.57	125.637	8.2127	24.5954	115.407	52.6336	22.1703	347.515	25.5869	81.6316	327.459	128.353	79.6171	432.471	28.3774	3.0361	405.757	161.015	2.6791	450.211	-0.073	0.172	407.979	193.279	-0.5311	446.2	63.373
B_0007157_D_aaa_A_2_5	B	7157	D	aaa	A	0.7204	-0.2378	-0.0321	22.782	-12.2783	3.1988	10.4835	21.6997	3.0439	29.9588	-4.7337	7.5492	21.8608	19.795	7.2277	37.6007	10.656	31.0651	63.3402	-1.1415	10.8405	53.5254	32.4116	9.3127	209.375	22.2429	44.7345	190.087	89.0484	45.8428	267.011	21.3291	-3.458	241.654	118.048	-1.6719	281.3	-0.4544	-0.4468	240.939	142.353	-1.4136	280.51	43.0244
B_0006784_H_tog_P_3_6	B	6784	H	tog	P	-0.8219	0.7722	-0.216	29.2411	-19.6622	-0.8145	17.6659	31.4994	-2.7253	44.6145	-7.6903	4.8247	34.6329	28.3386	1.9251	78.2778	21.036	38.7689	112.297	6.5839	11.6751	103.374	46.0259	10.3784	294.102	22.743	67.2605	270.754	112.406	70.5272	369.952	26.2394	2.0424	342.733	144.09	3.0069	385.51	-0.0708	0.8919	343.259	174.813	0.4394	389.656	53.758
B_0006786_H_tog_P_3_6	B	6786	H	tog	P	-0.7552	-0.3239	-0.6503	16.5943	-15.1074	1.3917	10.0349	22.2066	1.8358	27.1937	-6.6823	5.4662	21.7837	20.6961	7.6295	48.2258	11.0601	32.8426	76.143	-2.6933	12.9255	64.9907	36.0215	13.7607	250.458	19.8663	56.4396	230.72	107.019	54.9346	317.837	26.6099	-0.7184	290.283	134.344	0.6358	328.16	-0.0387	-0.2865	282.227	160.911	-0.6545	333.542	50.1705
B_0006787_H_tog_P_3_6	B	6787	H	tog	P	0.5211	0.6651	-0.4683	22.1624	-13.1557	-1.884	11.4531	22.0677	-0.2901	33.4957	-6.8722	1.4924	25.4101	24.3282	3.9178	52.7583	12.7332	32.6068	76.4419	3.6011	13.0245	67.4827	33.5907	13.0656	240.168	18.774	51.6184	219.404	98.618	55.446	301.638	29.3303	-8.0525	277.421	126.376	-1.7967	309.101	-0.2556	-0.3274	275.348	157.351	1.145	318.31	49.4674
B_0006804_H_tog_P_3_6	B	6804	H	tog	P	-0.057	0.2578	-0.4996	19.2405	-15.8388	0.2686	10.0993	25.0513	1.5395	33.1886	-8.2443	3.704	26.9531	22.9209	3.0952	47.3207	12.0159	27.6574	79.7542	0.1412	11.3985	69.9923	36.9168	11.3774	234.647	22.8392	59.0643	214.311	95.5353	56.18	303.682	24.8897	-1.6934	278.065	128.634	-1.6272	315	-0.3383	0.0521	277.886	154.82	1.6725	320.829	46.5074
B_0003365_H_trk_W_3_6	B	3365	H	trk	W	-0.2534	-0.6649	0.2733	29.0931	-29.8819	-1.0711	16.1573	40.6622	-2.6349	48.1989	-9.4382	1.1725	37.8933	32.1159	-0.1877	87.7107	20.5515	48.404	138.9	4.5683	18.3487	126.944	55.8678	17.1007	371.059	25.8577	78.4345	339.599	137.967	78.9591	449.546	30.1903	9.1248	418.823	168.401	6.3065	466.389	-0.7942	1.5102	421.1	201.555	0.1715	478.128	63.0094
V_0000E78_H_arb_F_3_6	V	0	H	arb	F	2.8809	0.9373	-0.7604	28.17	-20.5929	-1.3207	13.6152	32.6775	-0.5241	48.9703	-8.6883	0.9937	37.2124	31.7042	0.5575	77.6301	19.4549	39.8245	117.414	10.4266	16.052	104.072	46.6487	15.8825	324.648	26.7908	69.2749	299.454	128.056	68.1951	399.454	28.9382	2.6214	369.639	159.624	3.0083	414.6	-0.3003	0.6973	366.061	192.007	1.0979	412.378	57.4689
V_0000E77_H_arb_F_3_6	V	0	H	arb	F	1.556	0.3338	-0.3148	29.4968	-21.0301	-0.1537	11.8942	32.9277	0.774	36.3094	-14.7343	-0.5378	29.7243	30.5017	-0.0869	76.2746	21.2032	36.6025	119.486	9.4387	20.5725	109.627	50.6328	18.3781	320.527	27.0716	76.7835	296.676	130.208	73.7968	401.788	32.2943	6.4919	372.355	161.209	4.2408	421.74	0.2606	-0.4633	374.088	201.179	0.6857	415.557	63.7692
V_0000E95_H_hun_W_3_6	V	0	H	hun	W	0.0216	-0.0946	0.0573	20.7926	-24.2152	-0.6529	9.8493	28.7478	5.6785	35.2795	-14.4061	-0.4316	26.7445	25.0571	6.5882	69.6259	12.7136	37.1212	105.223	2.0971	22.977	94.9655	39.456	24.531	309.517	20.8758	74.0013	286.294	116.757	75.2411	395.276	25.7975	4.6972	362.987	152.92	6.0849	413.266	-0.5315	-0.0204	368.356	184.422	-0.5887	420.846	54.6475
V_000E660_H_huz_W_3_6	V	000E660	H	huz	W	-0.3633	-1.0245	-0.1497	23.6601	-24.6218	-0.1941	7.9563	30.9433	-1.1455	48.9598	-12.4056	2.7344	35.0206	32.841	1.2373	77.879	19.0036	41.823	114.793	1.5188	21.3154	102.785	49.0563	18.8834	331.575	27.1567	72.1281	305.751	128.507	73.905	405.212	31.1729	3.4476	373.915	160.813	4.2596	432.747	0.3555	1.9373	383.208	194.089	-1.6328	427.344	59.3496
V_000E659_H_huz_W_3_6	V	000E659	H	huz	W	-0.2137	-0.1151	-0.0411	22.1649	-22.961	1.7256	8.1112	30.8738	3.1146	43.2387	-14.9908	0.9668	30.5323	36.091	2.1039	71.8051	18.5073	41.3832	116.314	3.2716	12.3367	102.55	50.7674	11.8902	327.988	22.3154	72.1393	297.487	130.706	73.8383	412.204	28.2788	3.6552	377.056	163.847	4.7684	427.108	0.8418	-0.2658	379.522	197.061	0.32	430.57	60.3942
V_00E1294_H_lpz_F_3_6	V	00E1294	H	lpz	F	1.8853	0.9233	-0.1229	34.2445	-18.2868	-0.5343	22.8797	33.6578	-0.7474	47.6539	-10.0335	2.6715	36.0869	27.2692	2.1475	79.5031	15.8336	42.6102	127.442	6.9271	17.8622	116.309	47.0245	18.5149	350.367	27.9381	74.1233	332.328	124.107	73.0527	434.97	28.5611	1.3212	408.046	157.132	-0.8108	444.709	-0.1349	-0.437	407.065	191.217	-1.959	457.799	58.2246
V_000E322_H_kdr_W_3_6	V	000E322	H	kdr	W	0.2272	0.3519	-0.2978	35.7675	-25.9196	3.9664	18.8164	40.6878	5.1984	39.4551	-19.033	1.5915	30.4491	36.4665	1.166	92.9572	20.1792	46.1293	125.861	2.6081	16.9451	115.903	51.1543	16.368	376.789	25.4167	74.8295	353.173	135.395	76.3726	472.804	31.2728	3.074	441.196	170.3	2.3769	487.019	-0.046	0.7679	437.797	208.532	0.9828	500.778	63.0368
V_000E341_H_kdr_W_3_6	V	000E341	H	kdr	W	-0.2494	-0.2988	-0.0313	22.8279	-28.5997	1.8176	8.3837	34.2129	1.4712	48.8943	-14.1245	3.5247	39.0794	27.6636	1.1659	98.0924	17.5773	52.6463	137.19	1.8356	9.0279	127.761	50.6011	9.9368	385.959	20.6804	71.9444	362.295	135.68	71.0536	479.595	31.563	-1.5873	447.78	161.847	-5.2185	495.298	-0.6134	0.1603	449.743	200.635	0.0548	495.843	70.5955
V_00E1027_H_kdr_W_4_6	V	00E1027	H	kdr	W	0.1618	-0.6394	0.0356	28.8039	-25.2937	3.3131	22.341	37.26	6.7324	56.9445	-13.1918	5.2872	45.587	39.851	5.9147	98.6306	23.099	52.4402	167.357	6.0356	13.1714	157.59	63.4919	10.2849	385.183	27.4052	80.3285	359.836	142.508	76.8458	493.231	36.6804	3.2966	460.008	178.596	-1.2769	511.2	-0.5092	0.9761	462.649	219.726	-2.3532	511.522	75.3639
V_000E661_H_kdr_W_3_6	V	000E661	H	kdr	W	-0.5367	-0.1056	-0.1003	31.0785	-28.5561	-3.3753	15.3794	39.7457	-2.8614	47.1805	-12.7861	-1.8449	39.0888	32.0217	-0.5735	86.2721	19.7591	44.3906	133.236	6.0587	14.2142	121.667	52.5091	12.6452	366.564	22.4267	76.1866	345.494	132.753	72.5986	465.2	31.8612	1.6195	436.572	165.841	-0.4377	482.262	-0.0239	-0.5843	435.626	204.057	-2.8386	483.906	68.7042
V_000E342_H_kdr_W_3_6	V	000E342	H	kdr	W	-0.1606	-2.045	0.1091	28.0905	-31.1579	-0.0875	12.1532	36.5975	-1.2903	42.8446	-16.6907	2.5972	30.1223	30.2181	1.5952	79.272	17.6856	47.5605	125.15	0.4826	14.2373	110.285	53.4463	15.4505	361.629	28.3765	78.6776	335.666	139.829	77.5999	451.64	33.9813	2.1468	419.623	171.043	1.1619	473.701	0.0846	1.2499	423.888	214.71	2.3095	476.659	67.1622
V_000E950_H_piz_C_3_6	V	000E950	H	piz	C	-0.2304	0.4549	0.0251	28.1944	-26.3191	1.0953	10.6752	39.1969	3.514	46.886	-17.2292	2.1145	31.2099	38.408	2.175	80.1366	21.5053	51.5955	125.689	7.4395	15.7413	113.982	56.4472	13.4831	359.695	22.2723	65.3444	328.296	146.067	64.1536	460.219	32.1972	3.4448	425.611	180.137	1.6519	480.07	-0.1022	0.1146	427.041	220.499	-0.8603	473.532	69.8345
V_0000E71_H_piz_C_3_6	V	0	H	piz	C	0.852	0.2632	-0.4571	37.1356	-23.7198	-2.2034	21.2203	37.8429	-3.5792	53.6299	-12.5197	-0.5827	44.2694	34.9969	-1.8188	91.8938	23.1695	53.4144	128.829	6.8629	18.4034	115.399	53.3358	17.8077	350.697	26.7511	76.6471	330.02	135.774	71.8511	440.709	30.1387	5.8222	408.251	171.208	4.8132	455.147	-0.6683	1.8408	403.437	204.587	0.9359	465.451	66.7366
V_000E944_H_piz_C_3_6	V	000E944	H	piz	C	0.5618	0.1237	-0.1093	29.9207	-27.0746	-1.764	12.7707	39.7808	-2.1813	42.6683	-17.4302	-1.2995	30.867	35.3227	-1.2959	82.5781	21.1316	47.1365	130.097	2.9432	19.4959	118.469	56.2459	19.871	374.762	23.4249	92.2306	344.38	145.656	90.9128	475.891	32.8588	11.3406	439.298	180.763	10.2217	491.3	-1.7337	0.587	440.512	219.976	-0.3699	495.075	66.6304
V_000E943_H_piz_C_3_6	V	000E943	H	piz	C	0.562	0.2386	-0.0701	26.9386	-31.1511	-5.2275	11.5882	38.9743	-1.5185	45.2133	-16.1866	-2.81	33.9477	31.2797	-0.25	79.7941	14.1157	49.0792	128.898	0.5003	24.8527	117.785	51.1589	25.7549	358.868	24.0528	85.8753	333.13	134.4	86.9514	453.155	35.2995	4.0387	420.763	167.643	1.808	472.732	0.1488	-0.2938	419.641	211.27	-0.3347	476.532	72.9448
V_000E946_H_piz_C_3_6	V	000E946	H	piz	C	0.4175	-0.1701	0.0518	22.5958	-30.6338	2.2057	7.6485	33.6833	-0.9356	51.2528	-11.4203	5.0473	42.5604	28.9108	4.2435	77.5431	15.9277	48.4925	127.948	0.8524	19.3129	115.599	53.9665	19.336	375.131	21.8306	74.8912	345.115	143.335	74.8231	473.995	29.8257	2.1004	438.471	176.882	2.3355	492.292	0.384	-1.0623	440.836	217.817	1.2217	491.755	70.5767
V_0000E68_H_piz_C_3_6	V	0	H	piz	C	0.253	0.0814	-0.0557	31.6644	-26.7317	-5.2655	16.3501	38.2198	-1.1875	49.8588	-14.9718	-4.8625	37.5065	35.5919	0.243	73.8077	16.2448	42.659	119.811	4.1535	17.0446	105.203	52.7949	18.9578	351.148	25.7422	86.6105	322.217	139.991	87.1549	445.418	36.5755	7.6133	410.146	179.943	7.1339	464.753	-0.5473	0.9612	410.036	221.484	1.5213	472.017	73.7382
V_000E931_H_piz_C_3_6	V	000E931	H	piz	C	0.7055	0.2392	-0.1233	32.895	-31.1006	0.9015	17.8936	38.4136	-4.9091	63.5019	-14.7626	3.378	49.2271	40.2199	0.933	95.1563	21.1899	53.3095	148.466	5.9357	23.1145	135.492	57.3898	23.1607	396.273	35.0807	99.074	368.336	151.783	99.6915	499.62	38.0625	5.3837	466.653	194.268	5.6753	525.773	0.4134	-0.3521	469.408	241.126	-1.0448	517.401	80.7408
V_00E1295_H_piz_C_3_6	V	00E1295	H	piz	C	0.5452	0.0972	-0.1616	22.4232	-30.1311	1.2209	7.7952	37.336	-1.0264	48.9179	-25.8312	2.6485	33.294	44.8473	1.9968	82.0167	20.4327	55.9227	132.387	2.6473	18.7224	121.918	61.5297	15.0957	385.76	27.8182	82.5246	354.554	151.999	81.2545	480.132	36.7898	7.5495	445.993	184	4.903	509.19	0.0302	-0.1801	456.667	230.327	-1.494	509.184	80.0511
V_000E969_H_blg_C_3_6	V	000E969	H	blg	C	0.0198	-0.3377	0.0325	25.3501	-28.7365	-0.3892	11.658	37.5113	4.9688	50.7716	-20.8921	4.4799	38.4758	37.6264	9.0424	84.7879	18.1739	56.9452	138.471	3.093	30.5071	123.965	57.6263	30.9913	378.196	22.2218	91.9263	349.518	148.946	87.0644	480.323	35.9242	3.3617	448.594	176.072	-1.3109	501.167	-0.8004	-0.2463	450.474	217.315	0.532	505.735	74.441
V_000E971_H_blg_C_3_6	V	000E971	H	blg	C	0.9956	0.6579	-0.1406	23.5666	-24.8305	0.3456	11.6183	33.1823	1.3608	36.7302	-13.011	2.1444	30.2543	27.0594	3.6479	78.221	15.5855	48.4531	130.205	6.9571	22.4808	114.786	47.1809	20.8651	351.21	22.6678	76.6219	325.515	133.716	80.8708	446.137	29.4922	3.7253	416.097	167.978	5.2206	469.134	0.2108	-1.306	425.245	203.477	-0.0407	460.99	60.6471
V_000E968_H_blg_C_3_6	V	000E968	H	blg	C	1.1584	0.1635	-0.7847	22.3186	-30.5815	4.5501	11.7733	34.0502	-0.9667	53.0452	-23.2603	3.7181	45.6504	35.6461	3.8283	92.8694	20.6072	57.9849	142.556	2.2262	30.3582	126.808	57.1117	34.8021	372.905	25.515	81.2635	341.467	152.243	83.2927	468.39	38.5115	6.451	429.464	184.267	5.086	489.295	2.0128	-1.1711	430.057	223.316	-4.0696	489.776	76.582
V_00E1291_H_ano_W_3_6	V	00E1291	H	ano	W	0.2279	0.1501	-0.2264	32.8588	-28.0382	1.4875	19.0837	39.0203	-0.0312	51.8602	-18.2518	8.1909	38.7864	36.6532	6.0318	97.5791	22.638	62.2583	136.81	3.7833	34.0026	125.014	57.0569	31.4178	372.816	24.694	90.0303	345.961	144.206	89.2901	467.403	36.1167	4.5388	434.688	175.467	3.027	484.905	0.7909	-0.2693	435.038	215.58	-1.4852	488.808	75.7328
V_00E1205_H_ano_W_3_6	V	00E1205	H	ano	W	-0.6758	-0.6333	0.0162	30.0185	-27.8777	0.525	21.1073	32.9449	1.5229	47.4924	-7.1011	4.6565	37.9873	26.9653	2.3897	73.6124	16.214	42.7433	125.749	4.5159	23.4395	115.757	51.5663	21.9084	378.552	26.1069	80.8921	352.526	141.629	77.0087	475.239	35.4369	6.1695	444.554	172.15	4.3401	489.73	-0.7359	1.5049	444.86	211.383	-1.1987	500.582	70.7239
V_0000E88_H_thb_F_3_6	V	0	H	thb	F	-0.2753	-0.1758	0.0138	23.3324	-25.3137	4.6892	10.6223	31.4123	1.9662	51.5444	-6.8874	5.6806	42.3794	26.854	3.8017	82.7119	17.9051	41.4592	138.215	4.4536	20.7142	127.829	53.0883	19.0572	335.912	22.4463	79.463	313.784	125.418	79.0115	429.321	26.519	7.3493	399.097	161.07	5.8305	447.362	0.6245	-1.0014	404.632	192.377	0.1442	444.074	55.698
V_0000E87_H_thb_F_3_6	V	0	H	thb	F	0.4912	0.5551	-0.6324	27.5387	-26.4806	4.231	14.4359	34.8243	1.591	49.7655	-8.8675	5.1907	43.9281	28.7032	5.368	85.4089	17.3557	46.3537	135.139	-0.1254	17.9142	121.411	49.3561	19.2987	360.902	16.9258	78.8091	335.185	132.534	77.7892	451.966	25.1159	7.9646	421.876	163.956	9.5536	471.07	-0.101	0.3553	426.491	199.216	0.5561	467.626	59.7037
V_0000E85_H_arb_F_3_6	V	0	H	arb	F	-0.2786	-0.4973	-0.0053	23.7607	-24.9422	1.4413	10.4948	33.2468	1.3596	39.5198	-16.6155	3.0007	29.0434	32.1555	3.0135	74.8249	17.9851	43.8226	125.084	4.5478	19.7532	114.113	52.9809	18.2972	342.157	23.0405	77.337	315.718	137.406	76.6901	436.259	29.14	2.8944	403.597	168.252	1.5935	458.305	-0.2398	-0.2363	408.404	206.49	-1.0687	455.079	64.3559
V_0000E86_H_suf_C_3_6	V	0	H	suf	C	-0.4248	0.0664	-0.6473	28.621	-22.9807	1.0383	13.995	33.2636	0.8161	49.5995	-3.2253	7.4141	42.4798	26.9611	7.5103	74.9655	18.2125	44.2561	119.224	6.9868	16.151	109.235	48.2936	15.6263	331.469	28.5831	70.6821	307.21	132.392	70.4821	414.869	29.0128	3.7497	380.841	167.661	1.6313	430.837	-0.3004	0.7514	383.575	202.703	1.5977	436.423	60.6904
V_0000E94_H_hun_W_3_6	V	0	H	hun	W	0.8615	0.5808	-0.3571	30.0743	-27.0987	-1.6982	23.7243	40.9582	4.5651	51.4124	-7.6855	2.9074	42.8874	33.6832	3.3933	76.3874	19.6431	46.1268	123.381	4.9831	18.8041	113.298	53.7699	16.4687	343.262	26.3782	73.0401	318.594	133.733	73.3194	444.696	33.1139	2.391	411.666	170.498	1.12	460.874	0.7727	-0.3576	413.6	210.549	-0.9663	461.243	68.1141
V_0000E93_H_hun_W_3_6	V	0	H	hun	W	-0.1647	0.1127	0.0637	31.9928	-22.3687	-4.2521	21.1279	36.4964	-0.8039	52.2083	-4.7275	5.7321	45.8559	31.9206	7.7522	82.6464	18.4159	46.8295	122.392	4.3237	25.139	112.511	48.9168	25.6911	339.569	24.6983	71.2462	315.462	128.93	72.9965	425.508	29.5719	5.6784	395.798	161.492	5.7954	439.815	-0.1311	1.0845	397.692	195.937	-0.4096	452.094	57.2638
V_000E359_H_gbh_W_3_6	V	000E359	H	gbh	W	0.5766	-0.3569	-0.2007	32.7471	-23.2764	-2.2356	18.4693	34.8175	0.8041	40.9103	-18.9757	-4.2526	24.9596	35.3924	-2.627	78.7288	17.2176	33.4137	114.61	5.0233	19.3928	106.293	44.3642	17.4781	343.298	23.9605	67.9684	317.535	126.045	69.4886	422.466	29.0591	1.7057	391.149	156.585	0.4427	443.514	-0.4259	0.9071	395.385	191.932	-0.0895	443.267	55.0503
V_000E360_H_gbh_W_3_6	V	000E360	H	gbh	W	0.2121	0.0857	0.0518	19.3748	-24.9638	-4.2136	4.0525	29.2094	-4.4892	34.0475	-17.9584	-4.0722	22.4908	32.8199	-3.2354	72.9951	17.8316	39.6263	117.532	7.741	17.3486	106.047	47.5806	16.0716	319.144	24.7537	59.6911	295.645	123.746	58.1338	403.737	26.1015	2.7581	369.306	157.96	3.0157	419.534	-0.5901	0.8947	371.431	191.955	-1.306	420.667	60.9398
V_000E317_H_gbh_W_3_6	V	000E317	H	gbh	W	0.1983	0.4845	-0.2522	26.489	-24.2876	1.9297	12.4173	34.6585	2.0329	44.2722	-5.7942	5.4681	37.4887	24.6075	4.8106	66.8449	15.751	42.7007	104.88	3.4129	19.8623	92.815	43.0123	20.5502	308.263	25.6017	69.7951	286.2	115.23	69.4225	387.489	28.4052	1.8145	357.764	151.097	2.3938	397.617	0.8357	-0.8015	356.152	182.378	0.096	409.251	56.0246
V_000E357_H_kdr_W_3_6	V	000E357	H	kdr	W	0.5096	-0.1661	-0.1146	26.5963	-26.392	1.2068	13.155	34.3795	-1.3958	43.0698	-12.9627	2.0549	35.0141	29.8123	0.6145	74.4298	17.3375	48.4866	122.304	5.6694	19.7714	111.804	48.3689	17.2261	357.495	20.8493	83.6516	330.088	136.064	83.0564	451.077	29.9577	6.5603	421.765	163.1	5.3729	471.049	0.32	0.3929	422.313	200.149	2.1485	472.002	60.6807
V_0000E74_H_lpz_F_2_5	V	0	H	lpz	F	0.5562	-1.0248	0.0709	27.0591	-26.8304	0.2506	11.6213	34.7162	-1.2328	41.7787	-8.3101	2.481	31.9984	27.7564	0.9263	75.9641	18.6073	43.4371	124.736	5.6989	21.8037	114.905	51.1627	21.7379	353.059	23.2138	78.5677	330.05	130.404	79.0235	448.671	28.9814	3.7827	416.947	169.581	7.1629	468.113	0.4831	-1.0769	423.601	198.443	-0.3813	466.721	61.7937
V_000E340_H_kdr_W_3_6	V	000E340	H	kdr	W	1.0339	-0.1451	-0.277	34.5717	-30.1135	0.3045	16.176	42.9144	4.1145	53.6171	-16.4805	4.2611	40.7891	37.1572	6.1156	84.7123	17.7924	53.7026	132.458	1.3324	16.1885	118.175	57.6745	19.272	373.495	24.7559	85.0113	343.893	145.492	85.4047	458.772	32.0364	1.2075	422.776	180.056	1.8589	483.288	-0.1126	-0.0068	426.604	222.143	0.2988	482.772	64.3214
V_0000E73_H_kdr_W_3_6	V	0	H	kdr	W	-0.0861	0.1241	0.039	23.0989	-24.054	0.7621	9.0766	31.1447	-2.361	43.2771	-15.7342	2.2731	32.6305	34.4086	0.4719	75.0767	17.3039	40.0621	124.253	5.3084	13.0643	111.228	48.4955	8.8795	349.618	27.5008	62.9574	322.032	133.608	66.8524	447.625	32.1703	5.154	417.026	171.95	4.5016	455.728	0.3328	0.3618	412.637	205.628	0.0498	467.416	64.1516
V_000E337_H_kdr_W_3_6	V	000E337	H	kdr	W	-0.1577	0.0955	-0.1834	24.9602	-28.3501	3.4379	9.7902	35.7669	0.3945	46.6956	-15.9732	1.3099	35.9029	35.1477	0.108	80.2646	19.7646	41.2421	129.793	5.1482	17.9465	118.65	53.9857	16.9032	345.135	23.4278	75.0983	320.125	141.9	74.0225	432.904	32.362	4.8482	400.955	175.222	3.6416	455.852	0.4675	-0.1189	405.627	213.88	-1.8647	455.968	64.7222
V_000E321_H_kdr_W_3_6	V	000E321	H	kdr	W	-0.1828	0.2061	-0.053	31.5023	-25.1543	-0.9371	19.23	37.3954	-2.234	48.7478	-10.0466	5.3826	41.519	28.8387	5.4624	84.5669	19.0807	55.747	125.218	3.4745	12.5973	114.997	51.1316	11.9815	360.339	26.9604	68.0498	335.664	130.333	66.3362	456.326	31.0275	-0.5229	423.475	169.897	-1.0167	469.386	-0.1791	0.8846	422.782	206.682	-2.2172	476.204	68.3251
V_000E367_H_piz_C_3_6	V	000E367	H	piz	C	-0.1728	-0.0381	-0.1909	32.8249	-24.3221	-2.1288	16.3732	35.7141	-0.3724	48.4804	-13.2249	-1.2332	37.1546	32.324	0.252	80.5588	17.0218	46.3781	119.12	4.6758	20.1386	110.096	46.591	20.4454	344.682	26.8553	74.2361	325.743	129.13	76.0516	440.296	28.4754	3.4498	415.918	166.531	3.3197	457.29	-0.8931	0.4703	421.113	200.604	-0.2389	463.599	60.6385
V_000E362_H_piz_C_3_6	V	000E362	H	piz	C	-0.7565	-0.6153	-0.4858	37.1165	-27.4572	-1.1526	13.5942	40.6415	2.2126	55.352	-12.811	4.1348	39.9132	36.7723	5.4614	82.3574	19.4305	54.9321	123.38	7.4427	26.6998	110.128	51.4279	27.0294	355.492	28.8356	83.9957	330.48	141.367	82.1757	447.346	34.3569	2.8705	414.919	177.755	2.5855	465.755	-1.0434	0.7593	418.646	218.411	1.0329	466.352	71.5519
V_000E364_H_piz_C_3_6	V	000E364	H	piz	C	-0.287	-0.1745	-0.0691	24.4662	-25.6003	0.1021	10.4597	32.1485	-0.1261	47.3968	-17.6402	1.5	37.8712	36.0027	2.1506	84.8315	19.5728	45.3002	125.345	5.5099	22.4268	115.74	49.5793	23.3209	368.657	31.3461	73.0654	342.498	134.086	74.2776	452.381	30.3735	6.7784	419.378	168.041	5.2642	472.989	-0.0097	-0.6159	425.443	208.583	0.335	469.555	66.975
V_000E945_H_piz_C_3_6	V	000E945	H	piz	C	0.04	0.077	-0.1604	20.9414	-26.7046	0.7708	9.4045	33.4855	-1.2781	47.8561	-14.5421	2.2486	35.8363	32.883	-0.4434	79.6094	18.7216	52.8311	132.184	3.0432	18.8245	120.184	54.8826	16.3578	367.186	16.3659	71.6223	338.534	142.785	69.5913	455.541	29.0006	5.9642	422.775	169.831	4.4614	482.085	0.2075	0.1991	433.964	210.42	0.0179	473.883	62.2715
V_000E930_H_piz_C_3_6	V	000E930	H	piz	C	0.2145	-0.5915	0.0587	30.4086	-29.706	-0.1504	15.111	39.1618	-0.8837	46.6786	-14.8788	0.0759	36.3037	33.1024	0.7546	84.6463	18.8736	48.2107	133.42	3.8818	19.8588	120.488	56.7636	18.1292	369.999	26.5079	89.6272	343.723	145.905	87.4946	476.339	34.7783	3.3983	441.715	182.719	0.7691	497.093	0.2755	0.3679	444.4	223.021	-2.1189	493.676	72.2651
V_0000E69_H_piz_C_3_6	V	0	H	piz	C	1.6329	0.9535	-0.6304	37.243	-20.0496	-2.7032	34.2462	38.0169	1.0422	47.0746	-21.2848	-3.644	42.9661	34.2862	2.6744	79.0138	16.6808	43.5807	129.27	-0.6359	12.5288	117.573	50.0077	11.0382	368.933	18.6171	76.8857	343.118	136.96	76.2943	466.01	30.6789	3.0607	437.224	166.386	1.5016	491.541	0.8716	-1.7762	447.724	202.186	-0.8459	487.15	67.3156
V_00E1298_H_piz_C_3_6	V	00E1298	H	piz	C	0.0796	0.2171	-0.124	29.2518	-25.2734	0.8875	15.7262	34.6646	3.9831	53.1671	-13.4856	6.6855	43.2634	33.0838	8.6378	82.7716	18.9627	52.6576	134.485	4.9603	29.0972	122.622	55.8712	29.827	365.188	26.8588	84.5157	337.329	142.804	87.8351	457.139	33.9083	7.0776	426	176.197	6.5673	476.21	1.0871	-0.8427	431.397	216.823	1.0133	481.158	68.243
V_000E366_H_piz_C_3_6	V	000E366	H	piz	C	1.3518	-0.6773	0.0068	27.7647	-29.327	2.092	13.8321	33.2056	-4.118	45.263	-19.5133	-0.9052	38.2915	27.5283	-2.0933	85.5192	17.9942	44.5541	143.215	4.8574	14.8972	131.219	50.4281	12.397	379.065	23.2228	77.6352	349.665	140.687	76.5367	472.817	29.8397	6.4559	442.641	172.639	6.1772	494.663	1.0952	-0.9299	454.437	208.337	-1.1163	493.262	66.6586
V_000E363_H_piz_C_3_6	V	000E363	H	piz	C	0.7863	0.6465	-0.3141	21.5343	-24.1843	-1.7872	8.8607	31.952	-1.6524	42.0324	-9.4542	-0.0825	35.8631	24.9997	-0.1585	79.9424	17.3135	40.5927	124.201	5.0367	14.4782	111.464	45.5984	14.6947	347.541	20.6624	68.6139	321.372	126.936	71.6271	443.743	29.3473	2.7595	411.221	158.257	1.6685	458.416	0.3552	-0.0245	412.935	193.49	0.2257	461.169	64.9067
V_00E1025_H_she_P_3_6	V	00E1025	H	she	P	1.1871	0.5619	-0.5536	24.8117	-16.2586	0.4412	13.0592	29.0071	0.2537	36.3936	-9.2247	1.1018	26.7589	27.3711	0.2965	63.0838	16.1372	40.5701	80.8547	-0.0762	13.1686	71.2666	38.0177	11.4728	257.055	17.2181	49.7677	234.596	106.771	50.8929	313.275	21.5058	3.2982	287.733	129.297	2.7018	327.157	1.3963	-0.3228	291.072	155.991	-0.7051	322.099	48.9402
V_000E967_H_blg_C_3_6	V	000E967	H	blg	C	-0.317	-0.006	0.1563	30.9418	-28.6483	3.3944	12.8518	39.4367	4.4928	46.8364	-17.2999	3.3474	35.8574	36.7753	6.1135	84.151	20.2268	56.8818	131.59	3.876	33.7886	117.403	57.6571	30.1022	379.195	26.9089	96.5799	352.782	147.247	90.8425	476.201	34.3959	8.0532	443.063	181.549	5.2696	504.658	-0.2281	0.1022	450.286	224.653	1.1068	498.547	74.4915
V_000E970_H_blg_C_3_6	V	000E970	H	blg	C	0.0174	-0.322	0.2078	34.189	-28.6765	-0.349	15.532	41.5811	1.1286	53.023	-12.9719	4.3117	39.556	37.4445	4.387	83.646	22.0889	55.5	128.102	1.7166	36.5026	113.381	56.476	33.8147	381.192	27.1263	94.9926	351.885	150.718	96.4672	470.808	36.7583	2.3931	435.431	181.506	3.1222	497.442	-0.3793	0.7273	447.504	228.692	0.8122	495.271	77.9629
V_000E966_H_blg_C_3_6	V	000E966	H	blg	C	0.1038	-0.5759	0.0337	39.3287	-29.0755	-2.8632	17.5305	45.7972	-1.2069	54.6631	-7.3067	0.4376	44.3114	34.9524	2.1578	78.9732	22.8284	45.5404	122.275	5.7936	22.5946	108.841	57.0533	20.2427	380.765	35.0784	76.2223	348.112	154.127	77.8676	476.581	40.9677	-0.9863	440.246	191.408	-1.7772	503.226	-0.6041	-0.1447	443.354	241.212	-2.7824	495.533	81.2659
V_00E1303_D_aaa_A_2_5	V	00E1303	D	aaa	A	1.6372	1.0184	-1.4635	30.7962	-11.283	1.8825	20.7001	24.4104	0.0627	38.9549	-0.9584	7.6381	33.6944	21.7445	6.7423	54.9748	14.5672	37.0458	79.8217	3.8364	19.5568	72.2093	36.6022	19.6758	236.549	21.2957	58.243	215.012	98.4816	57.7572	300.467	26.0316	-3.3593	272.749	127.654	-2.4066	317.178	1.6824	-0.5193	273.561	156.154	-0.7294	314.309	51.7547
V_000E371_D_aaa_A_3_6	V	000E371	D	aaa	A	0.1663	-0.1605	-0.233	23.3391	-18.121	2.6614	12.6554	27.3648	2.0046	34.8785	-7.0308	5.6468	28.687	23.1647	5.5819	51.4626	13.2311	35.2243	90.8702	0.1199	15.5398	81.1277	41.7113	17.4899	262.15	18.6013	66.6106	238.242	110.005	67.9193	335.334	25.6293	5.0623	304.242	141.294	4.7849	348.472	0.8333	-0.9712	307.497	173.509	1.1111	355.248	53.1098
V_000E372_D_aaa_A_3_6	V	000E372	D	aaa	A	-0.1443	-0.0297	0.0057	22.3011	-15.3637	1.397	13.3384	22.7743	2.0266	37.1842	-7.9416	3.423	28.8366	21.7248	1.9418	54.9414	12.9585	26.9349	81.7648	1.2487	9.6565	69.7943	39.0903	10.1085	248.363	15.0901	55.5936	223.465	105.427	55.4007	318.267	24.4849	-0.8497	289.186	130.903	0.3675	333.438	0.8559	-0.5217	290.754	160.845	-0.8409	332.241	51.5407
V_0031592_P_aaa_A_3_6	V	31592	P	aaa	A	0.7666	0.5919	-0.3514	27.3545	-24.0162	-0.9577	13.06	35.7952	-0.8973	47.286	-7.4848	5.3319	32.5737	31.3075	0.3104	75.5455	16.2189	58.1423	108.523	1.9069	19.7311	98.9464	42.871	16.9721	320.72	16.0958	72.7112	294.402	124.633	70.4842	402.665	29.6786	-0.3385	374.824	145.837	-0.9675	421.993	-0.0948	1.2264	375.676	181.345	-1.3811	421.406	60.4045
V_0001767_H_nor_C_3_6	V	1767	H	nor	C	-0.0952	-0.3577	-0.0027	28.6919	-27.5957	-2.4559	9.2368	37.4038	0.7424	52.8235	-16.1804	-1.0626	38.4084	38.2755	5.8366	80.4849	18.7376	48.0196	125.332	8.974	21.5137	110.468	54.9632	22.3976	359.354	27.2023	80.0889	327.982	146.634	81.4519	461.344	41.1778	6.6347	425.325	185.049	5.9626	477.528	0.1645	-0.1711	422.525	229.141	-2.3424	477.708	80.9386
V_0000E89_H_thb_F_3_6	V	0	H	thb	F	0.0019	0.1047	-0.2604	20.4264	-23.4702	1.469	15.0949	25.5092	4.1365	41.3116	-10.743	4.4205	38.7585	20.7276	5.8346	75.2471	14.8656	44.0655	121.875	1.7965	24.2359	112.021	50.5229	24.4632	346.302	20.7276	82.9826	320.658	128.019	78.641	426.223	25.6492	6.8198	392.755	161.897	6.0401	444.236	-0.9241	0.5644	399.656	194.418	0.2549	438.192	60.7877
V_000A538_H_nor_C_4_6	V	000A538	H	nor	C	-0.5467	-0.5691	0.0265	24.2812	-21.3888	0.3296	11.7862	29.5736	-1.4912	55.8546	-16.0297	11.4379	44.5927	38.0202	5.4868	92.5173	19.2244	51.7093	141.906	4.7701	21.7062	127.76	59.3873	21.2407	376.744	25.5637	82.0226	347.058	148.371	82.2474	476.954	35.4078	3.1188	437.603	184.332	2.6609	485.865	0.0305	0.4405	429.521	223.514	0.5076	500.784	75.3951
V_000A170_D_aaa_A_3_6	V	000A170	D	aaa	A	-0.0586	0.0582	0.0099	30.9981	-20.3054	3.6108	14.8575	30.7031	7.1789	51.0166	-6.1096	5.2362	37.6656	28.6676	9.8741	71.7188	15.8588	42.1003	114.125	0.152	14.7662	100.03	49.9618	12.7491	320.065	23.5141	70.2095	282.953	137.567	69.8509	390.87	31.1469	3.7886	351.853	167.405	3.9395	405.983	-0.0632	-0.6501	347.885	202.757	-0.2985	412.914	67.2817
V_000E361_H_pll_W_3_6	V	000E361	H	pll	W	-0.5773	-0.0468	-0.0326	25.7713	-22.3546	1.6285	14.5985	32.4677	4.0786	47.5696	-13.6176	3.2281	38.0046	33.8221	5.1431	79.2032	18.1997	42.6607	117.712	5.5656	18.3528	105.345	47.0289	17.5444	319.902	23.5488	60.8071	295.75	124.079	57.887	394.531	27.0579	0.7698	363.013	151.669	1.1806	409.801	0.7366	-0.3343	365.226	183.393	-2.5921	412.085	56.2635
V_0A19998_H_ahb_A_3_6	V	0A19998	H	ahb	A	-0.2445	0.1936	0.0349	25.6077	-24.9848	0.7374	11.0373	35.2633	2.2243	40.4521	-14.8585	2.1384	28.9834	32.6849	3.068	67.8953	16.6742	46.1356	110.104	2.9994	19.1706	100.26	46.5219	19.4913	316.426	23.6718	66.0802	295.312	116.388	61.829	396.148	32.1643	3.6924	368.828	145.429	1.0425	414.869	0.4892	-0.8763	371.306	185.929	-0.0974	417.436	63.9176
V_0002773_Z_aaa_A_3_6	V	2773	Z	aaa	A	-0.0308	-0.2584	-0.1628	30.9129	-23.3229	-0.0362	7.8539	35.8236	10.4933	55.5296	-0.4491	11.9535	48.8334	25.0777	11.498	70.8237	16.3195	47.8706	104.334	8.3963	32.8684	96.2742	39.7207	28.0346	300.888	22.0747	73.1395	274.159	125.237	74.7497	379.482	25.8004	2.1052	342.466	160.039	2.9813	399.005	-0.8691	-0.2514	344.162	194.344	0.5368	401.752	56.9646
V_0001774_Z_aaa_A_4_6	V	1774	Z	aaa	A	-0.9484	-0.2164	0.5553	25.0762	-29.0951	3.1493	18.0442	35.7496	-7.5973	59.3531	-7.8325	10.9757	53.515	31.7588	9.1516	98.0915	26.5802	62.7661	145.931	2.2189	27.7987	128.637	54.112	22.1685	345.111	28.4129	69.1586	319.435	124.499	67.9023	418.651	28.7154	2.0618	381.477	156.593	1.4069	428.313	0.3425	-1.0297	376.916	190.143	-0.4687	437.651	59.271
V_0001912_Z_aaa_A_3_6	V	1912	Z	aaa	A	-0.0759	0.1216	-0.1403	42.6334	-18.8386	3.054	27.0579	39.7919	3.1877	54.1296	-1.9494	6.636	51.3169	25.96	8.0546	87.0626	20.6328	44.7086	127.791	6.7782	21.2895	116.423	49.8924	20.5533	326.108	18.0998	74.9037	302.729	124.116	71.7552	404.916	25.6873	3.8696	377.136	152.711	2.5307	428.534	0.9392	0.7249	386.823	185.839	0.2176	428.489	52.6225
V_0020524_Z_aaa_A_3_6	V	20524	Z	aaa	A	0.1824	-0.3233	0.2068	30.7907	-22.325	-2.3272	19.6686	34.9151	-2.4364	45.7478	-15.9497	-4.2744	37.7123	32.1758	-4.9998	81.9852	18.7259	44.3656	124.964	7.9348	22.0328	116.065	48.1583	21.8041	316.982	17.9211	68.6239	291.54	125.032	68.7974	405.301	27.6024	3.6233	373.843	156.35	3.2315	421.622	-0.0959	-0.0362	377.835	188.86	-0.296	422.039	57.1278
V_0028810_Z_aaa_A_3_6	V	28810	Z	aaa	A	0.2179	0.1138	-0.0935	28.8638	-21.6497	0.3265	14.9406	32.3003	0.1827	56.373	-6.7519	3.8588	42.2669	35.9824	3.0006	83.6806	21.306	48.6059	121.963	9.9181	14.1636	113.209	49.4977	16.2413	319.781	24.0974	64.1916	290.835	124.895	64.2784	402.214	27.2722	1.4618	372.195	155.593	1.9079	415.732	-0.0796	0.1187	371.784	188.414	-1.1839	419.235	57.79
V_0016554_Z_aaa_A_3_6	V	16554	Z	aaa	A	0.4847	0.2607	-1.0255	29.4444	-28.0772	2.9052	11.8935	34.0161	-9.2858	39.9004	-10.2118	0.7236	30.6914	30.7714	-4.7497	69.0986	19.2534	38.7572	124.125	13.4897	19.5228	112.205	51.6503	19.0102	300.454	22.5642	71.5871	272.536	129.961	67.9431	383.954	28.4453	4.9456	351.015	159.551	2.1525	406.05	0.3203	-0.844	356.208	195.279	-0.6979	402.873	59.6497
V_0054772_Z_aaa_A_3_6	V	54772	Z	aaa	A	-0.0722	-0.0713	-0.1611	27.7369	-20.0866	1.4609	16.2365	29.2086	2.495	44.5876	-9.3171	2.8271	37.2897	25.9646	4.4305	80.543	18.4082	53.4104	131.667	6.9615	27.4132	122.051	49.6861	29.0495	364.954	25.6838	80.0465	343.603	135.028	76.9428	455.644	29.0539	4.3391	426.277	169.306	5.5952	470.16	0.1556	-0.0582	428.057	201.768	0.2661	478.07	59.5784
V_0006076_Z_aaa_A_3_6	V	6076	Z	aaa	A	2.1633	-0.1736	-0.5795	28.5917	-22.6619	-0.9992	14.9557	31.9462	1.0401	41.3218	-6.2427	-3.0527	32.3407	25.6079	-1.8813	73.5484	15.5783	40.805	106.704	3.1295	12.6437	95.5465	43.4167	13.6992	306.59	20.5622	62.1367	287.032	119.229	60.2994	384.806	22.7814	2.6106	358.051	147.548	4.2547	401.199	-1.0744	1.3153	359.337	176.75	0.5578	404.194	54.2799
V_0000382_Z_aaa_A_3_6	V	382	Z	aaa	A	0.0161	0.0594	-0.0103	22.6177	-18.4336	-1.7871	10.5449	28.7721	0.089	41.7114	-9.2802	6.4968	33.0498	27.1986	8.6614	66.6526	15.1603	48.6805	110.896	4.4582	13.0466	99.7652	48.8424	12.8578	298.284	17.6985	63.6508	278.275	120.473	60.5229	378.459	27.9434	-0.214	351.1	145.315	-0.7129	402.289	-0.1264	0.4489	357.464	182.688	-2.4665	398.224	52.415
V_0013527_Z_aaa_A_3_6	V	13527	Z	aaa	A	-0.2829	-0.3729	0.3858	26.9433	-21.3002	3.1845	16.1171	30.1575	-0.6955	39.8694	-12.7953	2.207	32.4757	28.5169	-0.2351	75.9522	18.7001	51.8689	119.763	7.369	20.9428	110.533	46.9947	18.911	310.81	21.2771	69.8696	283.265	124.819	69.3675	397.365	28.0713	2.1311	363.829	159.586	1.0937	413.475	1.101	-1.3448	365.925	191.082	-0.1569	413.299	57.1444
V_0002740_Z_aaa_A_3_6	V	2740	Z	aaa	A	0.1408	-0.0025	0.0051	31.9354	-16.9821	3.3103	20.874	25.6888	4.2272	45.4963	-6.1314	6.642	38.8184	24.1698	6.9806	70.8843	14.9384	42.6863	112.111	3.1901	14.0657	102.412	43.0644	14.0588	300.896	20.9224	65.0697	281.778	108.172	64.9946	387.409	25.4862	1.1807	361.164	142.798	1.8783	406.457	-0.0267	1.0628	365.215	174.466	-0.456	407.291	47.7389
V_0031036_Z_aaa_A_3_6	V	31036	Z	aaa	A	0.2272	-0.0102	0.1918	20.196	-20.9472	6.0191	6.408	31.1756	6.7476	40.4139	-8.7317	11.8054	33.7486	29.4346	14.1606	70.647	17.7074	54.5121	116.921	6.8927	22.4528	106.61	46.9156	22.8224	297.612	17.7876	72.2243	277.459	118.177	70.56	385.266	26.0208	0.8614	358.996	147.972	1.5875	400.671	-0.0087	-0.9025	361.071	182.097	-0.0161	403.89	54.9002
V_0022743_Z_aaa_A_3_6	V	22743	Z	aaa	A	-0.3551	-0.2657	-0.0742	32.9294	-18.7994	-4.2068	21.7721	37.6676	2.7732	49.7163	-1.377	3.2317	41.1398	30.3363	3.0509	70.6623	19.5021	51.5414	104.765	8.0249	16.7772	95.8305	45.4362	17.0682	289.267	23.9482	73.5292	267.558	113.016	72.5427	364.726	26.3256	2.1542	332.871	143.969	1.966	377.005	-0.3036	-1.271	334.295	173.395	1.2057	383.495	53.3616
V_0002746_Z_aaa_A_3_6	V	2746	Z	aaa	A	1.0273	-0.1585	-0.7244	28.718	-20.9351	-0.4323	15.9592	31.2838	1.5604	45.1671	-4.6874	3.453	38.5001	27.0783	4.4584	83.9811	17.8417	51.283	114.33	7.7505	14.6209	104.966	41.2436	15.1449	305.879	21.3857	60.4654	284.27	114.198	59.9702	377.503	28.4257	-3.4124	358.298	143.906	-1.9107	395.966	0.1573	-0.1149	358.606	176.561	-1.4678	405.401	52.4153
V_0068154_Z_aaa_A_3_6	V	68154	Z	aaa	A	-0.2848	0.5029	0.2297	21.9383	-19.7699	0.8162	13.5187	30.0936	1.1661	31.0688	-8.528	0.2604	21.682	26.0786	-1.5042	60.8088	15.9214	29.4835	108.118	2.8513	10.3003	97.1222	46.5881	9.8582	311.126	27.5685	54.3753	285.906	125.639	54.5257	385.734	36.0531	-1.1269	352.866	155.401	-0.4505	403.026	2.9423	1.0786	353.913	190.437	-0.6448	408.693	60.2941
V_0066135_Z_aaa_A_3_6	V	66135	Z	aaa	A	-0.1125	0.2013	0.0854	25.9097	-22.8821	4.214	13.0794	27.6418	-0.3731	46.0236	-5.8878	7.1401	36.9699	26.856	6.5771	61.2941	14.411	40.0293	104.055	1.809	19.2682	89.7587	41.4237	19.7662	281.101	16.2168	63.4461	256.266	116.834	62.4383	361.739	23.9203	4.8589	329.927	146.752	3.5101	380.788	-0.7309	0.9175	332.509	179.062	-0.4891	385.812	51.8708
V_0058180_Z_aaa_A_3_6	V	58180	Z	aaa	A	-0.435	-0.3757	0.0375	31.7889	-22.5805	3.2107	18.3129	34.7408	7.7846	42.5415	-10.4215	3.1235	31.9379	28.5436	6.1326	66.6261	15.8429	49.5054	113.075	2.8224	20.703	101.563	46.5265	22.6307	327.057	23.2482	73.9103	302.497	125.072	72.3698	414.846	25.9079	6.1882	385.5	156.934	7.3986	427.219	-0.6253	0.7814	386.914	189.262	-2.5718	437.137	54.1726
V_0005203_Z_aaa_A_3_6	V	5203	Z	aaa	A	0.1242	-0.0053	0.0872	26.0484	-22.0205	1.1504	12.182	31.8657	2.8084	45.4698	-10.3767	8.2134	34.9681	32.1696	9.2995	81.396	19.5516	57.6715	123.046	5.6797	18.7251	112.156	47.3811	20.0618	346.955	19.8551	71.089	318.223	134.07	74.0989	439.675	28.9593	3.6665	406.257	168.661	4.9087	456.408	0.3535	-0.9744	406.302	201.589	-0.8383	459.822	63.7116
V_0007485_Z_aaa_A_3_6	V	7485	Z	aaa	A	-0.1186	-0.018	0.0031	28.5931	-17.9576	2.5635	16.7744	26.5636	3.5093	43.6802	-9.8608	4.4889	32.8262	30.4443	6.2136	77.4335	19.2947	48.6961	125.778	7.9234	20.8904	118.856	53.9796	18.9481	350.964	26.2347	60.0578	330.003	134.058	59.2742	441.767	29.2694	0.7259	409.878	165.478	-0.5673	455.357	-0.5118	0.0569	409.913	198.976	0.261	465.098	61.4944
V_0003060_Z_aaa_A_3_6	V	3060	Z	aaa	A	0.1557	0.1012	-0.0192	26.8037	-24.7067	6.2642	15.4429	32.878	3.9564	47.3765	-11.9295	11.9801	37.0258	32.2102	10.1326	86.5205	19.6586	57.9494	133.25	4.7813	23.4369	122.884	52.0938	19.527	369.221	25.624	72.0713	343.331	135.565	72.5101	454.948	29.1483	5.2312	427.942	167.152	6.4053	476.044	-1.4587	-0.3904	430.099	202.075	0.3496	484.584	59.6372
V_0005562_Z_aaa_A_3_6	V	5562	Z	aaa	A	-0.1761	-0.0252	0.2304	35.7499	-20.0224	5.448	22.7519	33.6027	5.1329	51.1175	-8.679	9.6128	43.536	31.7561	10.8177	77.8303	37.0291	29.4435	126.928	6.9065	22.4216	119.278	48.3861	22.1099	347.545	23.0379	70.8649	330.335	125.48	71.3499	440.577	25.0925	1.7875	412.684	154.993	2.701	453.249	-0.5361	1.5407	413.815	188.757	-0.1934	465.277	59.2369
V_0003061_Z_aaa_A_3_6	V	3061	Z	aaa	A	-0.9748	-0.7519	-0.1376	31.0453	-21.6965	-1.8744	17.4952	33.6014	0.4811	47.5503	-12.1431	-0.5767	36.8862	29.0445	1.4954	89.2347	20.4841	50.8973	143.115	11.1032	23.6281	132.686	52.1161	23.7814	374.897	22.1906	62.7966	356.936	130.682	64.1901	458.697	31.0585	3.8708	435.455	157.84	3.9971	472.517	-1.9209	-1.8018	439.341	191.094	-0.4198	483.612	57.5766
V_0005201_Z_aaa_A_3_6	V	5201	Z	aaa	A	0.232	0.0579	0.0714	27.0516	-23.1995	4.4454	13.0091	30.1659	3.6082	42.3573	-8.8664	6.0668	33.9035	23.9293	6.7209	78.3575	17.6264	53.1128	120.535	4.9927	26.5114	110.489	47.5797	25.651	350.111	21.3211	72.8746	325	135.079	69.6636	437.97	32.1029	4.7365	408.984	165.598	4.5871	456.467	-0.1714	0.3864	411.31	199.374	-0.1463	460.845	63.3489
V_0028809_Z_aaa_A_3_6	V	28809	Z	aaa	A	0.3268	0.001	0.0229	33.7211	-21.8775	5.7884	20.6199	34.4162	5.0423	47.893	-9.6789	2.6843	39.07	28.114	1.665	86.2695	19.1205	47.3849	122.103	7.3303	22.3356	112.531	45.2613	21.5446	352.405	21.4245	69.6643	327.132	135.017	68.9127	438.533	27.4861	3.0211	406.293	166.468	3.999	455.215	0.5673	-1.5425	406.644	200.199	0.0675	460.879	61.134
V_0068155_Z_aaa_A_3_6	V	68155	Z	aaa	A	0.6688	0.5835	0.3043	30.6936	-18.6393	6.2416	17.2655	30.9649	7.4075	45.6327	-5.3515	8.2295	40.899	26.1264	8.0953	83.7639	19.8259	61.8481	128.492	7.34	23.92	122.062	51.4773	20.6183	363.88	26.5173	68.3512	336.353	134.411	68.317	448.672	29.3037	4.1359	420.426	165.28	3.8948	466.991	-0.459	0.3192	423.241	199.912	-0.818	480.86	59.4873
V_0001308_D_aaa_A_3_6	V	1308	D	aaa	A	0.476	0.5617	-0.5489	24.9337	-19.2171	-0.3887	27.0689	27.7905	-3.5004	39.7972	-9.0106	-1.0257	34.4931	24.2802	-1.1711	57.0955	14.1417	27.0552	74.1664	-1.7266	16.7576	61.2591	34.6819	16.9441	252.823	22.7996	61.0593	227.874	106.878	59.3932	310.018	26.4473	0.9825	281.109	127.365	-2.119	325.486	0.2742	-0.1684	278.561	158.039	0.9312	326.987	50.3364
V_0002555_D_aaa_A_3_6	V	2555	D	aaa	A	0.1579	0.0686	-0.1482	23.592	-14.8982	2.403	15.7092	24.4329	0.7215	39.5045	-1.781	3.6782	34.7103	19.9262	3.811	56.0607	16.0411	30.0446	74.4226	0.4933	15.5498	73.1644	35.393	14.1865	253.423	15.0632	54.25	231.947	98.3943	54.2333	327.301	20.0201	0.4496	297.378	131.573	-2.4278	342.625	0.5358	-0.0876	299.28	158.451	-1.0312	340.557	41.0627
V_0007795_D_aaa_A_4_6	V	7795	D	aaa	A	0.7541	-0.6243	-0.3843	28.8255	-21.9744	0.5638	20.9318	26.2952	5.9838	45.288	-8.9857	6.6795	38.8639	22.5925	7.4446	60.0198	13.1318	43.3079	87.2258	-3.3112	14.0159	77.8477	40.3164	13.6251	272.551	18.8109	55.1805	251.564	110.494	52.1749	341.173	20.9407	-2.5735	314.817	135.25	-5.1009	351.741	-0.8907	-1.0321	312.208	163.06	0.0067	358.856	48.9557
V_0005566_D_aaa_A_3_6	V	5566	D	aaa	A	1.3024	0.2946	0.4553	33.76	-22.8288	6.4089	20.7202	37.0477	6.7231	44.8988	-9.6644	9.6318	37.0586	28.847	9.8678	65.5034	16.6559	48.0738	106.772	2.6375	19.7371	97.5459	46.7374	17.4355	315.093	25.2465	66.0605	293.422	123.293	65.2582	401.427	27.3967	1.501	371.191	159.799	2.5709	422.92	0.6865	-0.1146	372.26	193.129	0.1036	431.82	59.4563
V_0005567_D_aaa_A_3_6	V	5567	D	aaa	A	0.4267	-0.0005	-0.3966	31.8047	-20.9513	2.676	20.5312	31.7797	1.712	47.3835	-7.5591	9.1622	39.2273	26.6146	8.1453	61.3421	13.5362	45.0016	95.5468	-1.1385	23.8269	84.6999	41.0699	23.3657	299.263	22.4651	60.8793	277.275	113.994	57.4814	380.442	24.0308	3.7111	350.816	149.967	3.0043	404.303	-0.3451	0.0593	362.154	183.072	-1.1397	410.162	54.8036
V_0007478_D_aaa_A_3_6	V	7478	D	aaa	A	-1.0328	-0.1398	0.0743	23.9647	-26.0752	-0.1302	14.1114	33.3008	4.5188	49.6281	-14.821	6.5354	39.5282	31.0305	7.9399	74.9774	12.5548	43.2418	125.706	2.0288	19.6149	117.221	45.586	19.2287	368.98	23.6502	72.7271	347.628	124.826	72.8405	443.667	29.2701	7.4134	417.018	151.241	5.043	463.136	-0.6319	0.6878	421.743	187.167	-0.0921	468.852	57.4118
V_0007222_D_aaa_A_3_6	V	7222	D	aaa	A	-0.0118	-0.0523	0.0149	29.8391	-24.1635	5.8982	17.105	35.9769	5.9723	42.58	-10.9535	7.4403	35.6192	26.8294	7.5415	57.9251	14.3911	49.7355	100.698	-0.355	19.8149	91.7215	46.6404	20.3163	311.843	22.654	62.6694	290.861	117.159	60.3113	383.92	28.386	-0.7027	354.9	146.239	-0.4422	405.739	-0.7475	-0.6767	359.504	182.136	-0.0884	408.332	58.0804
V_0006027_D_aaa_A_3_6	V	6027	D	aaa	A	0.2336	-0.0713	0.2214	20.7971	-15.6265	0.7579	11.9004	22.6225	2.3414	31.0257	-6.8306	4.178	25.1772	21.4258	6.9242	48.6208	12.2546	30.5386	67.0328	0.7806	10.7706	59.8724	32.4112	10.9323	221.654	15.95	48.3433	203.072	92.301	46.7283	284.584	19.0349	0.7644	261.486	119.426	-0.0198	301.304	0.0044	0.9434	264.644	146.571	0.6495	302.254	40.6247
V_0003273_D_aaa_A_2_5	V	3273	D	aaa	A	0.2676	-0.1026	0.0982	23.4166	-17.7163	-1.4928	13.6919	26.3944	0.068	39.0604	-3.135	6.4608	32.0103	20.2346	6.4278	57.2227	12.8351	38.033	89.8998	2.9908	15.9025	80.4816	39.0161	17.1503	247.91	22.1191	51.3085	224.602	96.4276	58.108	318.256	21.7338	-0.5381	288.75	133.825	0.4548	333.209	0.3835	-0.6923	289.124	162.821	0.6154	335.63	49.198
V_0007487_D_aaa_A_3_6	V	7487	D	aaa	A	-0.5403	0.2542	-0.0354	20.3234	-14.3036	1.6433	10.1531	23.0574	2.2154	30.9813	-4.9694	4.6458	23.548	22.6979	5.1935	48.1338	11.3528	38.9954	75.9339	3.3332	17.8859	67.7667	34.493	17.9744	223.168	16.4965	51.806	202.277	94.132	53.5405	288.819	20.7158	-0.3454	261.29	123.156	0.9996	303.579	-0.3531	-0.4669	261.023	148.747	0.5611	303.623	42.6745
V_0007479_D_aaa_A_3_6	V	7479	D	aaa	A	-0.5295	-0.1763	-0.0566	24.0506	-9.922	2.9878	16.7246	23.3259	3.1308	32.4776	-5.3211	7.5248	25.9676	21.427	7.0382	45.9304	12.4259	32.5097	68.5274	3.1309	18.8703	61.7149	32.8476	17.8694	227.67	17.8554	61.364	207.84	98.7933	59.3839	288.664	20.2997	3.0021	260.057	125.097	1.5536	301.638	-0.5318	-1.2417	263.391	150.345	-0.0156	303.982	44.0094
V_0005563_D_aaa_A_3_6	V	5563	D	aaa	A	-0.0258	0.0884	0.0417	18.1553	-19.2884	2.8917	6.375	25.509	3.5089	30.7346	-10.6626	4.0348	24.6438	25.0096	4.9013	66.1131	16.0371	43.4252	101.616	2.1143	15.7058	90.1104	41.4726	15.3391	302.842	22.189	59.0715	279.847	118.725	60.3156	391.111	25.7649	0.2351	360.832	153.5	1.5635	405.261	0.3394	-0.8293	362.867	185.686	-0.3524	407.8	52.177
V_0005568_D_aaa_A_3_6	V	5568	D	aaa	A	0.2553	0.2751	0.0708	19.6646	-7.4785	4.469	13.9523	17.9932	4.0006	32.3112	-6.364	10.3662	24.6238	23.1472	8.8994	52.1926	14.7185	43.0238	88.8834	1.3287	19.9987	80.1849	46.0087	18.6926	280.578	19.4295	64.5444	251.103	121.66	63.854	361.284	28.5955	1.1278	327.413	151.29	0.5594	380.936	0.2486	-0.0629	328.668	186.395	1.5127	377.898	56.7473
V_0021028_D_aaa_A_3_6	V	21028	D	aaa	A	-0.0853	0.0097	0.0703	29.9975	-17.9312	3.0447	13.8202	30.4002	2.3084	46.5603	-2.597	11.0867	37.7182	27.0353	9.8152	62.1264	17.1378	47.511	91.0467	3.2756	18.562	79.9913	47.9808	18.8026	286.167	20.024	69.9622	258.743	122.892	68.4674	362.656	28.1762	0.2118	328.96	152.006	2.2143	382.679	-0.1465	-0.2375	333.779	190.995	-1.4519	379.002	58.6929
V_0040888_D_aaa_A_3_6	V	40888	D	aaa	A	0.0431	0.0859	0.0878	23.7741	-15.7551	0.3668	15.3121	25.1797	1.6411	37.3035	-6.647	3.8344	28.665	21.3763	3.0243	53.9813	12.3792	32.1904	90.453	-2.4397	20.2997	75.7109	40.8507	18.4349	255.649	22.6135	60.1382	231.555	107.485	58.5928	317.305	21.8777	0.8777	288.451	133.989	-1.0843	334.368	0.042	-0.575	291.037	163.566	-0.3919	333.631	46.6205
V_0016555_H_tog_P_3_6	V	16555	H	tog	P	0.8279	0.5187	-0.3945	21.3906	-11.9941	1.7276	13.9193	20.7705	2.7433	38.116	-7.3527	3.682	30.5478	25.184	3.5602	59.3783	13.81	42.0511	87.4583	1.7004	22.5099	72.1133	38.5013	21.9886	273.773	17.5069	57.4079	252.973	117.746	57.2883	352.646	25.9179	1.2097	322.58	144.182	1.5234	369.527	0.2078	0.1192	326.56	177.235	-0.253	362.82	52.2074
V_0000112_H_scp_P_4_6	V	112	H	scp	P	-0.8837	-0.7567	0.1921	20.7341	-22.8512	1.7338	4.3675	28.9514	4.4736	42.8491	-11.7224	6.9798	31.8358	29.5968	10.8226	58.8679	13.471	38.2398	100.722	1.1536	17.1791	89.0576	42.8721	17.5288	272.024	13.3336	59.3256	244.193	113.136	58.9148	328.628	20.0236	4.7214	297.503	136.158	2.7579	345.319	0.0926	0.5845	303.966	162.578	0.5947	343.233	47.437
V_0000553_H_thb_F_3_6	V	553	H	thb	F	0.4642	0.3552	-0.2405	24.1022	-23.5647	-2.953	12.0727	33.4331	-1.8078	46.4981	-14.7392	-3.9086	34.0613	37.2001	-2.9969	80.5176	18.9278	35.6483	131.971	9.2309	20.2577	122.014	53.9759	19.7662	331.601	19.7726	79.7971	304.646	133.434	82.1531	421.15	29.6126	3.2683	389.831	162.968	3.9715	438.324	0.6512	-1.2633	392.567	195.731	1.7849	437.847	64.8097
H_00Eshr1_H_shi_C_3_6	H	00Eshr1	H	shi	C	-1.1708	-0.4675	0.4637	35.2551	-32.9525	1.3197	16.1493	44.8367	2.7898	63.8177	-13.8618	1.3058	49.4633	43.5156	4.068	95.5108	21.9076	48.7388	147.722	8.0856	13.5096	137.719	57.682	14.5648	385.127	26.5732	75.7721	358.456	147.023	74.7804	483.787	39.5397	0.9034	447.939	182.984	1.4325	507.261	-1.5702	2.7019	446.163	228.305	-1.8891	508.273	78.7822
H_00Earb2_H_arb_F_3_6	H	00Earb2	H	arb	F	-0.5585	0.1028	-0.0736	16.2064	-21.5638	2.9274	3.4963	26.0783	2.4196	39.2829	-9.6609	3.7095	34.532	25.525	5.0917	70.4324	16.8091	38.1895	125.508	6.576	23.8392	112.195	49.6418	23.5774	326.98	22.8512	77.7894	302.285	128.179	75.7917	408.235	28.4871	5.0911	379.743	156.754	2.3406	431.998	-0.3842	-0.2886	387.471	194.607	-0.9512	429.064	58.0392
H_00Earb4_H_arb_F_3_6	H	00Earb4	H	arb	F	0.2893	0.1571	-0.3214	29.1292	-22.3306	-1.405	14.5253	34.2297	-0.279	45.3532	-10.6797	0.3375	33.2825	32.6123	0.386	73.8556	17.4744	44.1984	108.516	3.2551	17.3673	95.8436	44.8042	17.6798	313.638	23.7376	66.4349	286.742	127.291	67.2547	388.649	29.8815	2.8477	357.418	157.492	-0.6584	409.062	-0.1837	-0.4903	364.403	191.8	-3.3507	407.434	59.6487
H_00Earb5_H_arb_F_3_6	H	00Earb5	H	arb	F	0.3157	0.151	0.0083	26.9362	-25.9956	2.9119	14.0695	35.7222	5.0753	52.318	-12.0548	4.4207	42.8284	35.6712	4.4155	81.2356	18.7093	44.5388	119.957	8.0602	30.736	113.277	50.1841	29.5128	331.357	20.0857	78.6955	306.32	138.052	74.2062	423.73	25.1702	5.975	390.395	171.478	4.4803	443.741	0.3632	-0.6407	395.998	205.249	-1.9604	440.758	57.8533
H_00Earb7_H_arb_F_4_6	H	00Earb7	H	arb	F	-0.1827	0.0603	0.0604	26.7122	-25.2715	4.7478	18.5753	34.9016	4.4792	54.0556	-14.9713	4.8616	45.4198	36.2735	7.4998	80.5839	16.2589	47.9467	131.406	6.2848	23.357	121.995	46.6077	23.1135	351.251	22.0174	70.5645	325.808	129.423	70.9179	436.215	27.9198	4.4279	405.265	165.739	4.1011	452.755	-0.3803	-0.1416	403.589	196.982	0.9375	454.094	59.0023
H_00Earb8_H_han_W_4_6	H	00Earb8	H	han	W	0.1272	-0.0306	0.0973	26.109	-23.5837	-0.2173	14.1723	39.5215	1.1515	55.7147	-16.7332	-0.8337	44.8248	39.2651	2.141	90.0738	19.7094	44.8244	141.184	5.2141	22.1321	127.758	53.428	22.044	375.246	27.0708	66.1842	347.363	149.25	64.3901	465.948	33.826	0.7831	431.624	178.855	1.1146	487.428	-0.6259	-0.0852	440.336	213.494	0.1366	487.88	70.1664
H_0Eparb1_H_arb_F_3_6	H	0Eparb1	H	arb	F	0.0885	0.0405	0.0335	27.6035	-21.8104	0.8123	13.1869	33.8223	1.2386	49.8392	-7.3595	3.4641	39.0727	33.087	4.1508	80.7561	20.7027	41.4016	121.303	6.505	17.917	113.129	50.2348	16.6382	341.333	23.3012	66.1616	316.459	129.672	65.0343	420.283	27.673	2.0557	389.865	159.202	-0.4131	439.772	-0.4952	1.5907	400.657	190.752	-0.1989	435.742	59.1687
H_0Ecldd5_H_cds_C_3_6	H	0Ecldd5	H	cds	C	-0.0622	-0.0997	-0.0453	32.6226	-30.7835	3.9271	14.1432	39.1074	4.8092	48.3718	-19.8056	6.4552	32.672	37.3257	8.4933	89.4008	18.2658	60.0314	145.195	4.1613	26.7058	130.422	61.2119	28.909	403.989	23.8212	93.214	376.488	141.126	86.3533	503.84	36.9919	2.2939	466.228	180.284	-1.9964	526.923	0.2025	-1.3533	473.468	224.028	-2.7568	516.175	77.7817
H_0Ecldd4_H_cds_C_3_6	H	0Ecldd4	H	cds	C	-0.6446	-0.612	-0.1617	31.1512	-28.286	3.6026	14.0077	40.6972	4.0325	44.4492	-17.0165	3.6967	37.0899	35.3002	3.4574	87.7255	22.5431	56.4864	142.381	7.8711	26.3961	130.641	62.6898	25.3361	381.875	27.8341	94.6372	353.974	148.625	94.2798	499.905	38.1583	2.4101	465.659	189.167	1.9369	522.913	-1.4304	1.703	469.32	231.251	-0.2526	521.285	79.1047
H_0Ecldd1_H_cds_C_3_6	H	0Ecldd1	H	cds	C	-0.3918	-0.3633	-0.069	35.8645	-27.1454	0.5788	20.2785	40.7538	1.9193	55.7342	-11.0154	6.4059	45.4269	34.7021	6.6568	86.6426	20.3353	49.1212	129.524	2.0449	17.6597	119.612	55.4684	16.7755	365.615	22.3014	76.8525	343.912	141.311	75.4753	460.916	33.364	-2.5052	429.471	172.435	-2.0906	485.005	0.0384	0.6756	436.073	214.352	2.4643	469.659	70.3626
H_000Ebf1_H_bif_W_3_6	H	000Ebf1	H	bif	W	-1.1729	-0.8411	0.0393	21.5077	-27.9419	-1.1067	5.8537	39.684	1.603	51.4839	-16.3228	-0.3022	36.6244	44.854	1.666	77.4035	21.3646	43.2491	121.239	6.8393	24.8814	110.871	53.8664	22.901	354.574	26.4214	75.5572	328.126	141.214	74.6417	433.86	32.3246	5.0266	402.298	167.759	5.7478	455.773	-2.4264	2.2282	406.038	210.456	0.6233	452.024	69.2152
H_00Eblg7_H_blg_C_3_6	H	00Eblg7	H	blg	C	-0.7994	-0.1636	-0.4941	27.6659	-29.0711	2.5326	11.2811	39.1061	1.7179	47.7965	-19.9027	7.1814	33.077	43.0304	6.4988	86.6505	21.0374	55.9471	148.949	4.6442	30.0073	134.626	64.035	29.464	405.213	28.0514	97.1562	378.017	146.321	93.9833	512.303	38.9054	5.3213	476.231	183.356	3.0478	532.753	0.4006	-0.8039	478.616	228.37	-2.4218	533.054	78.9006
H_00Eblg5_H_blg_C_3_6	H	00Eblg5	H	blg	C	0.159	0.351	0.1278	35.9685	-28.7713	-3.7187	15.9423	44.4086	4.5605	58.0717	-18.3582	0.3659	39.7438	45.8346	5.3832	91.9768	19.114	52.7856	141.583	4.9589	21.9588	128.503	56.2024	23.5546	389.624	22.4616	81.7662	364.458	144.25	83.7758	485.357	38.3893	1.2385	453.01	179.02	2.8833	507.747	-0.3798	-0.4897	459.943	224.549	0.2124	511.346	78.2246
H_00Eblg3_H_blg_C_3_6	H	00Eblg3	H	blg	C	-0.0388	-0.0762	0.1129	34.9843	-26.1498	10.226	12.0151	40.3891	3.3173	58.7256	-13.4424	10.6586	30.9416	44.1858	2.5069	92.3889	26.2652	53.5816	144.338	9.0192	14.5992	129.866	61.5862	10.51	385.085	29.5791	69.4419	356.544	149.623	67.7854	474.522	39.8425	1.6313	446.739	178.412	0.9182	492.998	-0.5335	-2.0519	443.865	225.645	-0.1872	498.72	75.647
H_00Eblg2_H_blg_C_3_6	H	00Eblg2	H	blg	C	0.5821	-0.3932	-0.009	26.9022	-30.3546	1.1901	12.4939	37.5673	-0.2339	46.4725	-21.8131	-0.2285	32.4071	34.9273	0.2407	84.6032	17.9165	54.2874	137.159	-0.2484	19.947	121.7	56.2924	16.884	386.242	24.0056	82.0511	356.981	150	77.5733	485.173	38.345	1.3955	448.852	183.573	-0.9338	508.375	0.065	-0.3508	454.645	228.257	-1.5665	507.482	77.4697
H_0EeglH1_H_thb_F_3_6	H	0EeglH1	H	thb	F	-0.4442	-0.2913	0.6926	26.6736	-26.4758	0.2994	13.9175	37.1482	2.5323	40.5796	-18.0849	-6.5605	25.1829	34.6861	-5.3962	77.484	16.8525	32.3202	135.466	6.8186	14.3337	123.58	49.1627	13.7936	359.153	17.4033	79.9703	336.93	133.151	79.7999	460.071	32.187	4.6164	431.552	160.628	5.0388	482.434	-1.7091	1.7527	436.475	197.605	2.8814	472.637	66.1845
H_0Egrbd2_H_grb_W_3_6	H	0Egrbd2	H	grb	W	0.0431	0.0889	-0.0108	30.4639	-26.4233	-4.0511	17.4385	36.8565	-2.3777	50.0602	-14.3709	-0.0684	39.0139	34.668	1.3065	82.9033	17.8734	45.3692	130.54	3.3997	19.2066	117.172	49.8594	18.6891	354.937	27.0361	73.7753	331.63	129.47	75.2465	439.088	29.065	5.0274	410.306	160.506	2.8855	459.057	-0.718	1.9751	414.641	197.822	-2.0345	463.216	60.5211
H_00Eind2_H_ind_P_3_6	H	00Eind2	H	ind	P	0.0434	-0.1013	-0.2788	28.4897	-20.866	1.8906	16.2628	32.3722	1.8927	40.7111	-9.4351	5.6084	31.0035	29.2615	5.3774	62.9727	16.4914	39.9461	89.5536	3.9547	17.0013	78.521	40.6416	19.5356	275.441	28.7376	56.933	256.593	106.964	55.8753	339.791	27.4264	0.9185	312.039	137.965	-0.3783	355.181	-0.3581	1.1297	316.13	167.509	-2.6272	354.738	49.3188
H_00Ekor1_H_kos_W_3_6	H	00Ekor1	H	kos	W	-0.0197	0.1559	-0.0239	21.8132	-22.2485	1.5447	9.9153	26.7035	0.5036	36.4101	-16.576	1.1696	25.5168	29.184	0.7923	68.413	14.2374	41.1289	98.7935	-0.4936	15.9116	88.822	41.1392	15.7905	300.674	17.5691	69.3717	279.386	111.194	66.3686	377.211	22.2779	2.5595	351.969	137.113	2.2626	393.858	-1.095	1.0971	359.728	165.748	1.0905	393.68	46.5256
H_0Eoldb1_H_odb_W_3_6	H	0Eoldb1	H	odb	W	-0.013	-0.05	-0.1005	33.8181	-26.2934	-1.2213	17.0923	37.6726	-2.6507	50.3028	-9.5604	-0.6231	40.0924	32.7661	-1.0327	79.975	18.6478	40.6379	129.686	3.2166	11.1005	116.693	54.9135	11.1517	373.475	20.4057	78.391	347.56	135.092	78.2136	469.179	29.2933	6.387	436.634	165.003	4.8589	491.197	0.0656	0.4101	442.254	205.068	-0.3593	481.555	65.3444
H_00Esfk1_H_suf_C_3_6	H	00Esfk1	H	suf	C	-0.109	-0.0308	0.0797	27.6311	-28.3489	-0.9984	9.3488	38.5014	4.2515	60.2253	-13.9351	0.5363	46.5758	38.1468	2.3417	82.9972	20.7709	43.0745	137.615	8.3733	21.0377	125.884	57.4362	21.4363	356.371	25.1731	80.2118	328.427	141.458	80.5762	453.825	34.6112	7.5299	422.652	172.63	5.064	477.825	1.0335	-0.4269	424.469	215.368	0.6845	472.614	70.4199
H_0Estmk2_H_stm_W_3_6	H	0Estmk2	H	stm	W	-1.1858	0.0653	-0.4445	24.8179	-27.7023	2.1271	9.2051	36.7196	4.259	44.8878	-15.5969	1.7985	32.6609	32.4245	4.6934	78.6931	18.5723	49.4095	123.059	4.3858	22.3417	110.157	51.2648	25.6573	353.466	21.8088	81.1052	327.579	142.887	83.5302	449.056	34.9224	4.3808	417.081	175.321	3.4776	471.073	-1.0177	0.5423	420.208	214.179	0.1695	471.212	69.5994
H_00Emgl1_H_mon_P_4_6	H	00Emgl1	H	mon	P	0.4761	0.3758	-0.1947	24.1344	-25.8766	6.2339	8.3251	34.2193	8.8724	43.2641	-14.9228	3.9056	30.0848	34.1811	4.1625	72.7471	17.3927	43.4959	112.431	3.7097	19.1005	100.595	47.9558	20.5694	308.919	21.5167	80.7227	281.043	123.175	79.6795	396.487	27.6771	4.9169	364.984	157.252	3.6957	415.601	-0.5997	0.7686	367.321	190.606	-0.0415	419.339	61.1032
H_00Emgl3_H_mon_P_3_6	H	00Emgl3	H	mon	P	1.3025	0.5269	-0.0457	16.1199	-24.1674	2.8574	-0.7019	28.3404	2.4621	39.3575	-5.2573	-0.2301	30.2015	28.1451	1.5212	63.6719	17.5017	35.8439	103.718	6.366	20.8075	89.362	47.5622	18.8903	304.167	21.0369	69.9792	273.938	132.689	72.5519	389.747	30.5355	4.6667	357.066	163.265	1.6951	410.526	-0.3089	0.2728	360.179	198.966	-0.5141	412.375	60.8291
H_00Emgl4_H_mon_P_4_6	H	00Emgl4	H	mon	P	0.0257	0.0288	-0.1214	23.93	-18.7648	-1.2081	11.9903	28.067	-1.723	34.71	-16.9088	-0.8456	23.7864	31.51	-0.1776	69.5615	16.7037	43.0289	99.2828	-1.4711	17.3058	88.4951	45.8666	18.746	293.058	17.3493	65.7234	270.029	116.904	66.6485	376.752	24.9921	4.6199	348.986	146.299	3.5546	399.162	0.6799	-0.3095	356.957	181.179	-1.2541	395.229	53.5258
K_0019937_H_wel_P_3_6	K	19937	H	wel	P	0.451	0.3815	-0.1295	30.5547	-21.4982	0.3336	19.0796	33.2885	2.087	36.4058	-12.6128	1.8999	28.5896	27.3643	3.0083	65.02	13.244	36.5868	101.628	2.644	17.9762	93.7391	39.9748	17.4287	285.965	20.8264	58.0448	263.377	109.508	59.0163	346.922	23.1343	1.7566	320.889	136.724	0.9874	370.086	1.5533	0.6485	330.858	166.349	0.1538	360.736	49.9025
K_0017290_H_she_P_2_5	K	17290	H	she	P	-0.3275	-0.2747	0.2982	28.4546	-22.7535	1.4563	15.0472	33.0287	1.1879	36.0637	-9.6943	4.021	25.9927	25.3031	4.3411	52.9703	14.2952	42.7563	84.1208	2.2655	19.3719	73.2249	40.4984	18.3009	253.053	18.0249	55.9193	232.288	103.007	56.4175	308.893	19.1485	2.3924	282.589	127.2	2.723	325.444	-1.4673	-0.6997	286.329	154.805	1.7115	322.455	44.2883
K_0016437_H_she_P_3_6	K	16437	H	she	P	-0.1621	0.1339	-0.1005	24.5847	-26.8337	3.9843	9.8442	35.112	2.558	29.6506	-16.2204	5.4012	16.2674	29.8535	2.373	61.8418	15.761	43.1596	81.4666	-0.7904	17.9704	70.2762	38.5429	17.9693	265.784	19.5356	57.5799	242.647	106.222	57.7784	334.407	24.9523	0.6666	308.433	130.217	0.6888	354.045	-0.013	0.9677	312.286	162.079	0.5772	351.893	51.6937
K_0019782_H_wel_P_3_6	K	19782	H	wel	P	0.6574	0.2955	-0.1161	29.9889	-19.4049	1.0746	16.1629	32.0575	2.3096	37.4786	-6.5504	5.2938	29.9202	25.199	5.5028	63.05	17.6496	41.8739	97.8071	5.323	18.0655	86.9442	45.3865	17.8448	283.647	25.9967	58.7499	256.335	118.186	59.2182	347.828	25.6535	3.2615	315.021	147.803	3.6969	363.064	-0.7382	1.4839	315.764	178.298	0.4624	369.854	52.1596
K_0017019_H_hny_W_3_6	K	17019	H	hny	W	-0.0419	0.1219	-0.0329	31.5785	-15.8884	0.5364	16.574	29.6612	-1.6517	37.7633	-5.5553	0.2032	27.6022	25.5652	-0.221	62.6307	17.3893	35.7397	95.7928	7.3368	10.8373	86.2618	41.5605	9.9793	276.325	24.1688	57.7384	253.319	110.608	55.2854	342.928	27.4653	4.3218	313.178	139.222	5.1576	359.729	-0.1173	0.0692	312.489	171.571	-0.4605	356.053	50.5404
K_0031431_H_kon_P_3_6	K	31431	H	kon	P	-0.0786	0.0211	0.1454	28.6788	-23.9777	-2.9083	15.2917	34.7066	-3.1097	43.561	-10.9401	-0.9315	35.6543	28.5483	-1.5612	70.405	17.3446	37.9504	123.712	4.7082	16.948	111.184	50.0167	14.6799	328.849	25.5324	72.0637	303.988	118.362	68.3863	411.025	31.2016	0.2975	379.589	151.112	-1.4181	424.463	-0.2244	0.0747	374.025	183.467	1.3575	430.031	57.7699
K_0025239_H_grp_P_3_6	K	25239	H	grp	P	0.6778	0.5325	-0.3547	28.5763	-25.6852	-1.3404	14.5323	34.8776	-1.4607	47.7264	-6.3201	3.4832	41.0995	25.5206	2.7832	74.0807	15.6926	43.0337	125.994	4.0583	21.5616	113.945	47.7464	21.0295	335.147	24.2976	74.2773	318.14	120.093	74.1188	418.255	25.2765	3.3737	390.899	154	0.5328	435.866	-0.7695	1.3017	397.057	184.348	0.85	442.913	50.9711
K_0017174_H_hny_W_3_6	K	17174	H	hny	W	0.9344	0.8736	0.0883	33.6406	-21.4546	1.5249	21.0437	33.9198	-0.0326	39.853	-8.1296	3.8523	32.5523	25.3132	3.7848	67.8313	16.6745	41.7284	100.683	1.9519	19.9484	90.1954	43.747	19.4774	280.195	21.8868	61.6357	259.777	107.315	59.102	349.008	22.3668	4.1593	319.801	134.597	2.6583	366.412	-0.1975	1.668	323.428	164.558	1.6032	362.077	48.125
K_0015833_H_grp_P_3_6	K	15833	H	grp	P	-0.0343	0.1115	-0.0783	33.763	-24.0371	1.5392	17.8656	38.8942	0.3633	41.3185	-10.4692	3.8403	31.7493	30.7637	2.0835	71.7284	20.136	45.7157	116.25	5.6064	28.7605	104.798	51.4403	26.67	332.869	31.2998	81.0266	308.193	134.095	78.1749	410.457	29.5973	4.3533	379.74	166.781	2.8449	433.669	1.6234	3.1609	385.384	202.126	1.8759	434.047	61.9383
K_0001760_H_ice_P_3_6	K	1760	H	ice	P	0.1038	0.0992	-0.1358	28.1057	-23.4924	1.1718	13.771	34.3427	-1.5669	34.3423	-16.8746	1.572	24.7829	34.4329	-0.6636	67.5471	19.0836	41.4331	102.989	5.7878	15.1994	93.4765	46.1394	13.2006	297.289	17.325	59.6701	272.383	127.703	58.4582	369.363	24.6506	2.9869	339.183	149.832	0.9997	385.585	-0.9949	1.7747	347.679	184.821	0.0353	386.774	53.8078
K_0001851_H_ice_P_3_6	K	1851	H	ice	P	-0.1303	0.0897	-0.0074	20.1777	-23.1274	-1.7369	7.5128	29.7946	-0.1445	36.7662	-11.576	0.7413	27.0726	27.0484	2.33	60.1341	13.8144	34.1689	97.6956	0.5292	17.6093	87.6089	42.8689	15.7951	289.157	16.2249	64.0725	264.594	118.066	63.2595	361.759	23.8052	4.0843	333.932	145.378	2.7301	381.335	-0.1844	0.3468	330.957	172.689	-1.5222	384.026	50.2962
K_0002217_H_ice_P_3_6	K	2217	H	ice	P	0.1106	0.182	-0.1443	29.5272	-23.1099	0.5422	12.2338	37.8713	3.5922	45.4818	-8.668	4.3534	34.5339	36.7133	5.733	72.6052	19.6659	47.7227	109.033	6.2274	18.6211	97.2208	48.6628	19.8447	312.509	21.8689	63.5256	290.201	123.227	66.2598	400.211	28.216	4.1219	369.872	156.083	4.2523	417.858	0.6766	-0.3973	371.864	189.618	0.4159	422.272	57.9618
K_0016438_H_she_P_3_6	K	16438	H	she	P	-0.0938	-0.2022	0.3656	27.8024	-20.7724	0.8048	13.4757	31.3671	-0.3547	33.016	-6.0113	3.943	25.3302	22.1747	2.929	58.1731	13.6167	38.3946	86.6767	5.192	15.6564	79.3762	36.4856	12.6419	255.869	20.5981	53.2753	234.788	99.0034	52.3417	311.217	21.2215	1.052	283.858	123.558	1.0263	323.474	-0.0287	0.0705	282.851	147.295	0.8849	326.265	45.1201
K_0024750_H_wel_P_3_6	K	24750	H	wel	P	0.2069	-0.1665	1.4345	21.7135	-23.5313	3.1451	10.4234	29.9624	2.8829	30.3726	-11.9891	4.2844	22.3675	24.3845	4.6401	56.9772	13.1155	42.9429	90.2367	-0.6871	17.0783	80.9514	40.033	15.8537	265.445	17.869	60.452	243.161	107.147	59.5418	326.73	19.3355	5.0385	301.2	130.523	3.0162	347.299	0.5126	0.0636	309.671	158.932	-0.3945	347.652	46.0491
K_0016449_H_she_P_2_5	K	16449	H	she	P	-0.3202	-0.2334	0.2388	32.7696	-17.2903	4.2542	19.3656	30.5229	3.8054	36.0054	-7.5572	7.9745	28.222	23.2161	8.8014	58.3073	12.1799	46.9056	82.4487	-1.0552	19.4843	72.7656	38.9165	19.5826	255.378	21.2163	59.1975	236.743	96.2972	59.6737	322.204	19.9778	2.5786	295.615	129.278	1.8862	337.67	-0.1105	0.8435	299.825	156.32	-0.583	338.641	46.7193
K_0011393_H_han_W_3_6	K	11393	H	han	W	0.9054	0.405	0.0715	26.4616	-27.4427	1.1518	14.0896	35.1477	-1.9209	57.1535	-18.1662	1.1892	43.9025	37.831	0.5217	88.4243	17.9265	38.9987	138.681	4.565	16.0249	126.284	51.128	12.8476	370.716	21.6441	73.6343	345.444	142.62	71.1844	469.285	28.3232	7.2255	441.11	172.362	6.2074	486.336	-0.8729	1.2685	450.858	207.143	0.6897	485.406	63.0861
K_0024678_H_wel_P_3_6	K	24678	H	wel	P	-0.8603	-0.8219	0.0249	29.4302	-22.1684	2.6038	16.7618	31.8957	0.514	35.8317	-11.1603	3.8777	24.1577	25.2071	2.4918	61.8221	16.3447	46.3082	96.6724	2.0813	23.0506	86.8991	44.4215	23.6002	283.329	21.557	62.3572	260.056	114.288	61.8304	351.016	24.8874	2.8784	321.904	144.53	2.0422	367.142	0.0355	-1.2443	324.648	172.821	-2.8204	366.604	51.4096
K_0023613_H_she_P_3_6	K	23613	H	she	P	0.3756	0.3073	0.0849	24.1543	-20.7268	3.3665	13.8701	30.8181	5.2764	32.218	-6.4028	8.6299	27.1914	23.0711	8.7572	53.4046	14.9459	40.8698	84.222	2.4614	23.6248	74.6749	40.0055	21.3291	270.957	18.9349	56.1058	251.083	102.937	56.1027	331.323	22.018	0.8076	308.446	122.33	-0.0636	347.228	0.4261	0.6791	313.758	147.675	-1.2948	342.539	46.8732
K_0017291_H_wel_P_2_4	K	17291	H	wel	P	-0.5069	0.0793	0.436	25.3051	-20.2849	1.7857	13.0663	29.2343	-0.3892	33.6866	-6.2201	2.5632	27.6272	21.3681	1.1446	57.0376	14.5495	31.7096	95.1637	3.0873	16.3318	87.1413	42.5389	16.3732	258.795	22.9009	51.7554	238.468	103.171	54.2771	319.63	21.0244	2.1368	294.897	133.506	1.4596	337.795	-0.3444	1.6946	300.569	159.54	0.4555	335.587	44.2823
K_0016718_H_wel_P_2_5	K	16718	H	wel	P	-0.2962	-0.5198	-0.0264	20.0822	-24.3062	-0.1002	7.0215	31.3504	0.4553	33.5683	-10.7224	3.4683	25.5478	25.4265	3.6445	58.2505	12.8348	42.8507	93.4787	1.7914	14.3604	82.7595	40.8616	14.095	274.102	19.5139	57.3908	252.414	105.026	58.3427	339.403	21.051	1.1877	310.079	135.347	1.4856	355.77	-0.0377	-0.4532	312.82	162.244	0.7597	359.535	47.7991
K_0031851_H_exm_P_3_6	K	31851	H	exm	P	-0.3217	-0.0699	0.3964	29.3104	-24.6813	2.3641	14.6579	35.1694	2.8317	40.2467	-12.3045	6.2014	29.7634	30.1128	7.0734	61.3081	14.6491	43.8655	98.3344	0.7181	22.9891	87.0959	43.1087	22.0156	295.364	25.148	69.0969	272.149	118.594	66.5499	368.367	30.078	2.2325	336.32	150.542	2.2666	382.989	0.0789	-0.3509	336.697	181.647	-0.183	392.181	55.8565
K_0017170_H_wel_P_2_4	K	17170	H	wel	P	0.6409	0.0844	-0.1878	30.6219	-18.0834	0.5331	19.9824	30.6787	-0.6706	40.1398	-2.6415	2.7732	34.3112	22.0249	2.2537	59.0187	15.2706	36.7998	96.227	5.7773	20.2917	87.8698	40.3714	20.3738	253.144	19.8834	56.1124	239.892	96.2353	53.5906	314.367	19.6419	0.8998	292.133	118.78	0.0174	333.975	-0.2599	1.5205	301.788	144.892	-1.1673	331.082	41.258
K_0017919_H_wel_P_2_5	K	17919	H	wel	P	-1.4572	0.2422	0.2112	22.4196	-22.5083	-1.3333	9.6373	30.5452	2.0403	32.565	-9.7032	2.7109	26.3715	24.1366	4.1178	58.5855	12.002	39.6395	103.227	-0.4232	16.8406	91.2277	46.2398	18.7115	293.46	25.0523	65.2016	270.237	113.362	64.4637	364.497	25.7837	3.5122	331.162	146.272	2.6912	380.523	-0.167	1.74	334.091	177.782	-0.4695	383.433	50.2
K_0016426_H_wel_P_2_5	K	16426	H	wel	P	-0.4913	0.2234	0.4615	28.9088	-16.5756	-1.2215	15.4825	31.1776	-1.2072	36.1153	-3.5651	3.6723	28.2446	22.1782	3.0293	57.7933	15.1355	36.4528	98.7729	6.0858	13.4478	87.6281	43.2966	14.2619	269.809	23.3528	55.8634	250.361	109.601	53.9253	331.318	23.45	2.9971	303.183	134.988	1.3468	347.921	-0.6792	0.0009	306.199	164.303	0.9052	351.109	48.5815
K_0016719_H_wel_P_3_6	K	16719	H	wel	P	0.6478	1.0075	-0.1292	23.0136	-20.6037	2.4143	9.0189	32.8072	4.4212	27.6227	-10.844	3.5768	19.0434	26.6306	4.4062	56.0602	15.3223	41.9849	86.2695	2.5099	17.3751	73.2278	40.8319	16.8804	262.964	18.8758	60.3013	238.386	110.017	60.4893	324.891	22.3496	5.135	295.574	136.564	4.4857	340.411	-0.2545	0.8007	297.321	164.071	1.2276	342.978	46.2512
K_0018146_H_wel_P_3_6	K	18146	H	wel	P	-0.6845	-0.4574	-0.055	27.3298	-23.1018	0.7075	13.6389	34.5177	1.1266	34.3807	-13.1384	3.9547	24.3112	28.8512	4.2382	59.1058	14.1053	41.2327	97.5369	2.1876	21.6298	88.1948	43.3328	20.5612	302.75	22.0747	58.0537	280.43	115.742	55.0678	367.252	24.9558	1.7678	339.606	142.133	1.5324	387.648	-0.7555	0.3654	348.409	174.198	0.2844	384.81	49.7683
K_0019157_H_wel_P_2_4	K	19157	H	wel	P	0.0373	-0.252	0.1242	25.4906	-18.2192	2.781	15.2003	28.7661	1.7476	31.9365	-4.7557	4.5105	25.4451	19.2608	2.4065	54.4091	13.7257	30.3342	89.725	5.4402	15.5346	81.9961	39.3913	13.2118	250.547	18.9858	53.3817	230.866	98.634	51.4283	313.553	20.1173	1.7023	287.158	128.026	0.6598	330.911	0.4118	-0.1752	292.699	152.012	-0.7067	327.195	43.1726
[truncated: 28 more columns]
