# Supplementary material for: Shape variation and modularity of skull and teeth in domesticated horses and wild equids
Source: Front Zool. 2018 Apr 19;15:14. doi: 10.1186/s12983-018-0258-9 (PMC5907714; doi:10.1186/s12983-018-0258-9)
Supplement: Supplementary file 4 — TpsDig output for 2) upper third molar, 3) upper second premolar, 4) lower third molar, and 5) lower second premolar for all specimens used in this study including two-dimensional landmark data (raw coordinates) and identifier (image name); for details see Additional file 1. (TXT 13 kb) [file 12983_2018_258_MOESM4_ESM.txt]

LM=10
938.00000 825.00000
1205.00000 676.00000
1430.00000 603.00000
1395.00000 943.00000
1496.00000 1017.00000
1239.00000 1052.00000
1376.00000 970.00000
1330.00000 917.00000
1142.00000 1042.00000
1038.00000 1002.00000
IMAGE=D:\2017_Teeth\Teeth_C\B_0000820_H_han_W_3_6_C.JPG
ID=0 
SCALE=0.004999
LM=10
299.00000 438.00000
566.00000 310.00000
872.00000 269.00000
814.00000 670.00000
958.00000 760.00000
618.00000 764.00000
789.00000 692.00000
718.00000 605.00000
492.00000 726.00000
408.00000 678.00000
IMAGE=D:\2017_Teeth\Teeth_C\B_0000827_H_hol_W_3_6_C.JPG
ID=1 
SCALE=0.004081
LM=10
869.00000 860.00000
996.00000 789.00000
1212.00000 751.00000
1135.00000 1061.00000
1207.00000 1162.00000
992.00000 1089.00000
1104.00000 1070.00000
1095.00000 973.00000
944.00000 1042.00000
887.00000 1006.00000
IMAGE=D:\2017_Teeth\Teeth_C\B_0001190_D_aaa_A_3_6_C.JPG
ID=2 
SCALE=0.004484
LM=10
975.00000 1033.00000
1104.00000 918.00000
1326.00000 860.00000
1278.00000 1174.00000
1344.00000 1265.00000
1128.00000 1229.00000
1261.00000 1191.00000
1205.00000 1081.00000
1045.00000 1169.00000
1015.00000 1142.00000
IMAGE=D:\2017_Teeth\Teeth_C\B_0001191_D_aaa_A_3_6_C.JPG
ID=3 
SCALE=0.004181
LM=10
700.00000 604.00000
930.00000 464.00000
1219.00000 415.00000
1132.00000 815.00000
1196.00000 912.00000
945.00000 905.00000
1095.00000 855.00000
1043.00000 765.00000
869.00000 864.00000
778.00000 835.00000
IMAGE=D:\2017_Teeth\Teeth_C\B_0001328_H_ice_P_3_6_C.JPG
ID=4 
SCALE=0.003891
LM=10
1095.00000 540.00000
1338.00000 434.00000
1608.00000 376.00000
1525.00000 784.00000
1590.00000 876.00000
1309.00000 826.00000
1493.00000 783.00000
1417.00000 702.00000
1209.00000 786.00000
1141.00000 739.00000
IMAGE=D:\2017_Teeth\Teeth_C\B_0001339_H_ice_P_3_6_C.JPG
ID=5 
SCALE=0.004444
LM=10
628.00000 569.00000
845.00000 398.00000
1137.00000 325.00000
1099.00000 776.00000
1195.00000 845.00000
883.00000 870.00000
1058.00000 810.00000
984.00000 694.00000
798.00000 834.00000
718.00000 787.00000
IMAGE=D:\2017_Teeth\Teeth_C\B_0001340_H_ice_P_3_6_C.JPG
ID=6 
SCALE=0.003766
LM=10
1070.00000 527.00000
1357.00000 390.00000
1654.00000 382.00000
1561.00000 824.00000
1621.00000 914.00000
1258.00000 880.00000
1515.00000 834.00000
1470.00000 755.00000
1187.00000 821.00000
1101.00000 766.00000
IMAGE=D:\2017_Teeth\Teeth_C\B_0001382_H_ice_P_3_6_C.JPG
ID=8 
SCALE=0.003921
LM=10
1182.00000 816.00000
1426.00000 676.00000
1653.00000 618.00000
1598.00000 995.00000
1665.00000 1075.00000
1394.00000 1057.00000
1556.00000 1025.00000
1499.00000 922.00000
1319.00000 1021.00000
1252.00000 980.00000
IMAGE=D:\2017_Teeth\Teeth_C\B_0001383_H_ice_P_3_6_C.JPG
ID=9 
SCALE=0.004629
LM=10
1175.00000 787.00000
1323.00000 700.00000
1525.00000 684.00000
1446.00000 955.00000
1508.00000 1066.00000
1265.00000 980.00000
1419.00000 971.00000
1384.00000 889.00000
1233.00000 945.00000
1184.00000 919.00000
IMAGE=D:\2017_Teeth\Teeth_C\B_0001385_H_ice_P_3_6_C.JPG
ID=10 
SCALE=0.004804
LM=10
426.00000 601.00000
638.00000 502.00000
870.00000 461.00000
826.00000 834.00000
896.00000 905.00000
670.00000 914.00000
808.00000 840.00000
734.00000 755.00000
546.00000 869.00000
480.00000 835.00000
IMAGE=D:\2017_Teeth\Teeth_C\B_0001387_H_ice_P_3_6_C.JPG
ID=11 
SCALE=0.003995
LM=10
954.00000 379.00000
1213.00000 214.00000
1519.00000 158.00000
1418.00000 609.00000
1514.00000 724.00000
1201.00000 705.00000
1363.00000 636.00000
1350.00000 535.00000
1120.00000 634.00000
1026.00000 599.00000
IMAGE=D:\2017_Teeth\Teeth_C\B_0001388_H_ice_P_3_6_C.JPG
ID=12 
SCALE=0.003759
LM=10
976.00000 844.00000
1178.00000 670.00000
1428.00000 604.00000
1410.00000 987.00000
1501.00000 1078.00000
1188.00000 1072.00000
1385.00000 1019.00000
1335.00000 943.00000
1130.00000 1042.00000
1029.00000 981.00000
IMAGE=C:\Users\lheck\Desktop\2017_Teeth\Teeth_C\B_0001389_H_ice_P_3_6_C.JPG
ID=13 
SCALE=0.004365
LM=10
606.00000 616.00000
854.00000 494.00000
1133.00000 460.00000
1072.00000 884.00000
1169.00000 978.00000
880.00000 994.00000
1022.00000 905.00000
991.00000 820.00000
778.00000 932.00000
689.00000 890.00000
IMAGE=C:\Users\lheck\Desktop\2017_Teeth\Teeth_C\B_0001390_H_ice_P_3_6_C.JPG
ID=14 
SCALE=0.003984
LM=10
1081.00000 963.00000
1299.00000 861.00000
1511.00000 819.00000
1468.00000 1177.00000
1537.00000 1240.00000
1253.00000 1224.00000
1444.00000 1194.00000
1378.00000 1108.00000
1204.00000 1194.00000
1125.00000 1146.00000
IMAGE=C:\Users\lheck\Desktop\2017_Teeth\Teeth_C\B_0001392_H_ice_P_3_6_C.JPG
ID=15 
SCALE=0.004716
LM=10
1105.00000 733.00000
1338.00000 551.00000
1595.00000 497.00000
1604.00000 871.00000
1645.00000 937.00000
1349.00000 985.00000
1575.00000 885.00000
1468.00000 804.00000
1298.00000 960.00000
1221.00000 925.00000
IMAGE=C:\Users\lheck\Desktop\2017_Teeth\Teeth_C\B_0001393_H_ice_P_3_6_C.JPG
ID=16 
SCALE=0.004404
LM=10
1083.00000 243.00000
1338.00000 90.00000
1609.00000 32.00000
1570.00000 474.00000
1641.00000 566.00000
1374.00000 597.00000
1529.00000 483.00000
1449.00000 402.00000
1227.00000 520.00000
1174.00000 471.00000
IMAGE=C:\Users\lheck\Desktop\2017_Teeth\Teeth_C\B_0001394_H_ice_P_3_6_C.JPG
ID=17 
SCALE=0.004273
LM=10
857.00000 514.00000
1006.00000 426.00000
1217.00000 391.00000
1112.00000 729.00000
1191.00000 849.00000
957.00000 741.00000
1084.00000 742.00000
1050.00000 631.00000
922.00000 715.00000
860.00000 687.00000
IMAGE=C:\Users\lheck\Desktop\2017_Teeth\Teeth_C\B_0001395_H_ice_P_3_6_C.JPG
ID=18 
SCALE=0.004670
LM=10
762.00000 647.00000
1000.00000 522.00000
1191.00000 475.00000
1179.00000 855.00000
1270.00000 928.00000
984.00000 928.00000
1151.00000 876.00000
1087.00000 793.00000
899.00000 903.00000
822.00000 858.00000
IMAGE=C:\Users\lheck\Desktop\2017_Teeth\Teeth_C\B_0001437_H_grb_W_3_6_C.JPG
ID=19 
SCALE=0.004950
LM=10
798.00000 644.00000
1027.00000 524.00000
1265.00000 504.00000
1198.00000 817.00000
1290.00000 900.00000
1029.00000 880.00000
1175.00000 830.00000
1119.00000 739.00000
959.00000 834.00000
885.00000 805.00000
IMAGE=C:\Users\lheck\Desktop\2017_Teeth\Teeth_C\B_0001443_H_grb_W_3_6_C.JPG
ID=20 
SCALE=0.004971
LM=10
1004.00000 857.00000
1128.00000 780.00000
1348.00000 688.00000
1312.00000 982.00000
1398.00000 1022.00000
1172.00000 1016.00000
1314.00000 998.00000
1241.00000 942.00000
1116.00000 981.00000
1076.00000 960.00000
IMAGE=C:\Users\lheck\Desktop\2017_Teeth\Teeth_C\B_0001951_Z_aaa_A_3_6_C.JPG
ID=21 
SCALE=0.004617
LM=10
643.00000 628.00000
905.00000 504.00000
1198.00000 427.00000
1143.00000 848.00000
1246.00000 938.00000
994.00000 928.00000
1120.00000 864.00000
1057.00000 801.00000
863.00000 929.00000
788.00000 899.00000
IMAGE=C:\Users\lheck\Desktop\2017_Teeth\Teeth_C\B_0002016_H_thb_F_3_6_C.JPG
ID=22 
SCALE=0.004132
LM=10
1205.00000 634.00000
1348.00000 560.00000
1579.00000 556.00000
1486.00000 836.00000
1523.00000 925.00000
1350.00000 855.00000
1453.00000 845.00000
1412.00000 759.00000
1273.00000 822.00000
1214.00000 785.00000
IMAGE=C:\Users\lheck\Desktop\2017_Teeth\Teeth_C\B_0002027_D_aaa_A_3_6_C.JPG
ID=23 
SCALE=0.004798
LM=10
818.00000 564.00000
1013.00000 432.00000
1237.00000 395.00000
1243.00000 801.00000
1275.00000 883.00000
1058.00000 852.00000
1211.00000 810.00000
1144.00000 720.00000
933.00000 808.00000
874.00000 775.00000
IMAGE=C:\Users\lheck\Desktop\2017_Teeth\Teeth_C\B_0002988_Z_aaa_A_3_6_C.JPG
ID=24 
SCALE=0.004289
LM=10
1251.00000 843.00000
1526.00000 744.00000
1811.00000 728.00000
1676.00000 1067.00000
1754.00000 1131.00000
1503.00000 1151.00000
1645.00000 1071.00000
1592.00000 998.00000
1402.00000 1086.00000
1322.00000 1020.00000
IMAGE=C:\Users\lheck\Desktop\2017_Teeth\Teeth_C\B_0003357_H_trk_W_3_6_C.JPG
ID=25 
SCALE=0.004853
LM=10
960.00000 813.00000
1139.00000 749.00000
1429.00000 711.00000
1257.00000 1033.00000
1319.00000 1102.00000
1120.00000 1047.00000
1227.00000 1026.00000
1196.00000 933.00000
1038.00000 1004.00000
984.00000 951.00000
IMAGE=C:\Users\lheck\Desktop\2017_Teeth\Teeth_C\B_0003360_H_trk_W_3_6_C.JPG
ID=26 
SCALE=0.004717
LM=10
968.00000 645.00000
1283.00000 521.00000
1519.00000 513.00000
1402.00000 852.00000
1478.00000 932.00000
1231.00000 936.00000
1355.00000 868.00000
1338.00000 804.00000
1120.00000 872.00000
1057.00000 820.00000
IMAGE=C:\Users\lheck\Desktop\2017_Teeth\Teeth_C\B_0003362_H_trk_W_3_6_C.JPG
ID=27 
SCALE=0.005153
LM=10
453.00000 710.00000
747.00000 540.00000
1063.00000 497.00000
1015.00000 935.00000
1099.00000 1040.00000
789.00000 1038.00000
979.00000 946.00000
881.00000 865.00000
703.00000 1002.00000
591.00000 973.00000
IMAGE=C:\Users\lheck\Desktop\2017_Teeth\Teeth_C\B_0003365_H_trk_W_3_6_C.JPG
ID=28 
SCALE=0.004430
LM=10
670.00000 543.00000
990.00000 418.00000
1270.00000 399.00000
1139.00000 802.00000
1204.00000 917.00000
924.00000 884.00000
1099.00000 817.00000
1032.00000 729.00000
822.00000 828.00000
745.00000 775.00000
IMAGE=C:\Users\lheck\Desktop\2017_Teeth\Teeth_C\B_0003371_H_thb_F_3_6_C.JPG
ID=29 
SCALE=0.004218
LM=10
777.00000 487.00000
1027.00000 422.00000
1270.00000 417.00000
1185.00000 806.00000
1294.00000 912.00000
949.00000 872.00000
1153.00000 842.00000
1091.00000 725.00000
840.00000 818.00000
781.00000 755.00000
IMAGE=C:\Users\lheck\Desktop\2017_Teeth\Teeth_C\B_0006784_H_tog_P_3_6_C.JPG
ID=30 
SCALE=0.003861
LM=10
914.00000 849.00000
1078.00000 718.00000
1344.00000 654.00000
1275.00000 1008.00000
1331.00000 1086.00000
1097.00000 1081.00000
1244.00000 1029.00000
1194.00000 909.00000
1046.00000 1033.00000
967.00000 993.00000
IMAGE=C:\Users\lheck\Desktop\2017_Teeth\Teeth_C\B_0006787_H_tog_P_3_6_C.JPG
ID=31 
SCALE=0.004201
LM=10
791.00000 768.00000
992.00000 652.00000
1304.00000 607.00000
1165.00000 980.00000
1216.00000 1083.00000
980.00000 1062.00000
1119.00000 1010.00000
1095.00000 910.00000
867.00000 979.00000
797.00000 934.00000
IMAGE=C:\Users\lheck\Desktop\2017_Teeth\Teeth_C\B_0006804_H_tog_P_3_6_C.JPG
ID=32 
SCALE=0.003244
LM=10
594.00000 769.00000
733.00000 645.00000
983.00000 605.00000
926.00000 950.00000
1027.00000 1016.00000
757.00000 971.00000
918.00000 972.00000
861.00000 865.00000
712.00000 951.00000
645.00000 921.00000
IMAGE=C:\Users\lheck\Desktop\2017_Teeth\Teeth_C\B_0012567_Z_aaa_A_3_6_C.JPG
ID=33 
SCALE=0.004285
LM=10
672.00000 874.00000
829.00000 785.00000
1077.00000 747.00000
1016.00000 1074.00000
1116.00000 1141.00000
851.00000 1109.00000
1002.00000 1097.00000
943.00000 998.00000
810.00000 1084.00000
712.00000 1075.00000
IMAGE=C:\Users\lheck\Desktop\2017_Teeth\Teeth_C\B_0012578_Z_aaa_A_3_6_C.JPG
ID=34 
SCALE=0.004081
LM=10
1286.00000 917.00000
1429.00000 822.00000
1625.00000 787.00000
1619.00000 1053.00000
1640.00000 1092.00000
1446.00000 1096.00000
1591.00000 1058.00000
1532.00000 990.00000
1389.00000 1079.00000
1345.00000 1044.00000
IMAGE=C:\Users\lheck\Desktop\2017_Teeth\Teeth_C\B_0013223_Z_aaa_A_3_6_C.JPG
ID=35 
SCALE=0.005128
LM=10
1219.00000 568.00000
1472.00000 491.00000
1718.00000 506.00000
1567.00000 812.00000
1618.00000 897.00000
1447.00000 852.00000
1544.00000 819.00000
1528.00000 757.00000
1272.00000 791.00000
1197.00000 745.00000
IMAGE=C:\Users\lheck\Desktop\2017_Teeth\Teeth_C\B_0013415_Z_aaa_A_3_6_C.JPG
ID=36 
SCALE=0.005097
LM=10
960.00000 761.00000
1131.00000 654.00000
1359.00000 616.00000
1302.00000 946.00000
1370.00000 1034.00000
1149.00000 970.00000
1287.00000 976.00000
1239.00000 847.00000
1054.00000 938.00000
965.00000 891.00000
IMAGE=C:\Users\lheck\Desktop\2017_Teeth\Teeth_C\B_0015716_D_aaa_A_3_6_C.JPG
ID=37 
SCALE=0.004738
LM=10
930.00000 639.00000
1220.00000 552.00000
1462.00000 554.00000
1405.00000 899.00000
1500.00000 996.00000
1210.00000 953.00000
1384.00000 931.00000
1329.00000 843.00000
1079.00000 907.00000
986.00000 854.00000
IMAGE=C:\Users\lheck\Desktop\2017_Teeth\Teeth_C\B_0017577_Z_aaa_A_3_6_C.JPG
ID=38 
SCALE=0.004780
LM=10
960.00000 450.00000
1205.00000 389.00000
1443.00000 376.00000
1369.00000 724.00000
1420.00000 778.00000
1163.00000 767.00000
1344.00000 718.00000
1267.00000 632.00000
1117.00000 705.00000
1021.00000 662.00000
IMAGE=C:\Users\lheck\Desktop\2017_Teeth\Teeth_C\B_0022617_Z_aaa_A_3_6_C.JPG
ID=39 
SCALE=0.005075
LM=10
1001.00000 867.00000
1153.00000 785.00000
1395.00000 757.00000
1342.00000 1017.00000
1417.00000 1065.00000
1174.00000 1071.00000
1323.00000 1039.00000
1255.00000 978.00000
1083.00000 1054.00000
1020.00000 1013.00000
IMAGE=C:\Users\lheck\Desktop\2017_Teeth\Teeth_C\B_0023249_Z_aaa_A_3_6_C.JPG
ID=40 
SCALE=0.004291
LM=10
1196.00000 669.00000
1338.00000 593.00000
1545.00000 578.00000
1473.00000 835.00000
1531.00000 910.00000
1285.00000 858.00000
1456.00000 853.00000
1383.00000 757.00000
1225.00000 820.00000
1188.00000 790.00000
IMAGE=C:\Users\lheck\Desktop\2017_Teeth\Teeth_C\B_0023431_Z_aaa_A_3_6_C.JPG
ID=41 
SCALE=0.004849
LM=10
876.00000 719.00000
1101.00000 590.00000
1347.00000 565.00000
1303.00000 942.00000
1371.00000 1008.00000
1075.00000 1016.00000
1267.00000 942.00000
1218.00000 867.00000
1038.00000 968.00000
895.00000 902.00000
IMAGE=C:\Users\lheck\Desktop\2017_Teeth\Teeth_C\B_0032172_D_aaa_A_3_6_C.JPG
ID=42 
SCALE=0.004605
LM=10
659.00000 514.00000
881.00000 473.00000
1179.00000 454.00000
1014.00000 812.00000
1061.00000 924.00000
782.00000 822.00000
986.00000 807.00000
958.00000 707.00000
739.00000 767.00000
642.00000 726.00000
IMAGE=C:\Users\lheck\Desktop\2017_Teeth\Teeth_C\B_0032175_D_aaa_A_3_6_C.JPG
ID=43 
SCALE=0.003968
LM=10
1186.00000 739.00000
1334.00000 651.00000
1557.00000 625.00000
1455.00000 880.00000
1521.00000 966.00000
1307.00000 939.00000
1424.00000 881.00000
1395.00000 822.00000
1263.00000 884.00000
1198.00000 835.00000
IMAGE=C:\Users\lheck\Desktop\2017_Teeth\Teeth_C\B_0032519_D_aaa_A_3_6_C.JPG
ID=44 
SCALE=0.005288
LM=10
935.00000 708.00000
1162.00000 549.00000
1419.00000 518.00000
1364.00000 905.00000
1454.00000 966.00000
1194.00000 993.00000
1304.00000 876.00000
1288.00000 838.00000
1131.00000 955.00000
1000.00000 866.00000
IMAGE=C:\Users\lheck\Desktop\2017_Teeth\Teeth_C\B_0033809_D_aaa_A_3_6_C.JPG
ID=45 
SCALE=0.004255
LM=10
676.00000 760.00000
876.00000 641.00000
1159.00000 614.00000
1101.00000 955.00000
1172.00000 1028.00000
936.00000 1016.00000
1087.00000 984.00000
1004.00000 859.00000
854.00000 990.00000
760.00000 967.00000
IMAGE=C:\Users\lheck\Desktop\2017_Teeth\Teeth_C\B_0033960_Z_aaa_A_3_6_C.JPG
ID=46 
SCALE=0.004353
LM=10
1072.00000 597.00000
1258.00000 501.00000
1479.00000 486.00000
1438.00000 810.00000
1510.00000 888.00000
1297.00000 865.00000
1424.00000 828.00000
1368.00000 744.00000
1146.00000 820.00000
1107.00000 758.00000
IMAGE=C:\Users\lheck\Desktop\2017_Teeth\Teeth_C\B_0043157_Z_aaa_A_3_6_C.JPG
ID=47 
SCALE=0.004273
LM=10
743.00000 794.00000
978.00000 664.00000
1252.00000 652.00000
1173.00000 1003.00000
1260.00000 1068.00000
937.00000 1038.00000
1144.00000 1015.00000
1073.00000 931.00000
831.00000 1008.00000
776.00000 963.00000
IMAGE=C:\Users\lheck\Desktop\2017_Teeth\Teeth_C\B_0046167_Z_aaa_A_3_6_C.JPG
ID=48 
SCALE=0.004607
LM=10
1075.00000 731.00000
1328.00000 620.00000
1613.00000 595.00000
1513.00000 945.00000
1579.00000 1010.00000
1330.00000 988.00000
1485.00000 951.00000
1437.00000 852.00000
1186.00000 949.00000
1120.00000 898.00000
IMAGE=C:\Users\lheck\Desktop\2017_Teeth\Teeth_C\B_0047489_Z_aaa_A_3_6_C.JPG
ID=49 
SCALE=0.004695
LM=10
722.00000 703.00000
937.00000 634.00000
1193.00000 622.00000
1145.00000 965.00000
1223.00000 1052.00000
948.00000 1050.00000
1118.00000 986.00000
1041.00000 918.00000
868.00000 993.00000
785.00000 966.00000
IMAGE=C:\Users\lheck\Desktop\2017_Teeth\Teeth_C\B_0060363_P_aaa_A_3_6_C.JPG
ID=50 
SCALE=0.004807
LM=10
930.00000 837.00000
1153.00000 735.00000
1409.00000 727.00000
1323.00000 1108.00000
1353.00000 1157.00000
1135.00000 1128.00000
1279.00000 1105.00000
1224.00000 1020.00000
1082.00000 1096.00000
982.00000 1031.00000
IMAGE=C:\Users\lheck\Desktop\2017_Teeth\Teeth_C\B_0070038_D_aaa_A_3_6_C.JPG
ID=51 
SCALE=0.004444
LM=10
649.00000 967.00000
896.00000 837.00000
1192.00000 863.00000
1132.00000 1172.00000
1203.00000 1257.00000
906.00000 1207.00000
1107.00000 1172.00000
1023.00000 1098.00000
763.00000 1174.00000
689.00000 1115.00000
IMAGE=C:\Users\lheck\Desktop\2017_Teeth\Teeth_C\B_0070201_Z_aaa_A_3_6_C.JPG
ID=52 
SCALE=0.004784
LM=10
684.00000 803.00000
962.00000 622.00000
1254.00000 568.00000
1222.00000 997.00000
1291.00000 1070.00000
994.00000 1067.00000
1170.00000 990.00000
1135.00000 943.00000
842.00000 1037.00000
747.00000 979.00000
IMAGE=C:\Users\lheck\Desktop\2017_Teeth\Teeth_C\B_0070295_Z_aaa_A_3_6_C.JPG
ID=53 
SCALE=0.004175
LM=10
927.00000 882.00000
1114.00000 789.00000
1358.00000 741.00000
1273.00000 1066.00000
1343.00000 1147.00000
1077.00000 1100.00000
1239.00000 1090.00000
1178.00000 1003.00000
974.00000 1082.00000
949.00000 1022.00000
IMAGE=C:\Users\lheck\Desktop\2017_Teeth\Teeth_C\B_0070298_Z_aaa_A_3_6_C.JPG
ID=54 
SCALE=0.005048
LM=10
831.00000 811.00000
1124.00000 585.00000
1388.00000 535.00000
1371.00000 964.00000
1472.00000 1034.00000
1176.00000 1054.00000
1340.00000 984.00000
1277.00000 884.00000
1066.00000 1039.00000
956.00000 1005.00000
IMAGE=C:\Users\lheck\Desktop\2017_Teeth\Teeth_C\B_0070299_Z_aaa_A_3_6_C.JPG
ID=55 
SCALE=0.004263
LM=10
892.00000 527.00000
1089.00000 412.00000
1331.00000 375.00000
1238.00000 740.00000
1332.00000 850.00000
1049.00000 775.00000
1231.00000 791.00000
1158.00000 654.00000
982.00000 727.00000
902.00000 677.00000
IMAGE=C:\Users\lheck\Desktop\2017_Teeth\Teeth_C\B_0070300_Z_aaa_A_3_6_C.JPG
ID=56 
SCALE=0.004135
LM=10
1140.00000 834.00000
1239.00000 705.00000
1472.00000 627.00000
1428.00000 931.00000
1510.00000 1012.00000
1284.00000 1009.00000
1406.00000 956.00000
1369.00000 863.00000
1230.00000 965.00000
1150.00000 933.00000
IMAGE=C:\Users\lheck\Desktop\2017_Teeth\Teeth_C\B_0070307_D_aaa_A_3_6_C.JPG
ID=57 
SCALE=0.004464
LM=10
715.00000 920.00000
842.00000 822.00000
1076.00000 750.00000
1052.00000 1051.00000
1127.00000 1126.00000
879.00000 1114.00000
1038.00000 1079.00000
954.00000 992.00000
778.00000 1096.00000
783.00000 1026.00000
IMAGE=C:\Users\lheck\Desktop\2017_Teeth\Teeth_C\B_0070333_Z_aaa_A_3_6_C.JPG
ID=59 
SCALE=0.004336
LM=10
1060.00000 870.00000
1195.00000 758.00000
1381.00000 727.00000
1351.00000 987.00000
1391.00000 1045.00000
1230.00000 1049.00000
1328.00000 992.00000
1284.00000 927.00000
1153.00000 1018.00000
1094.00000 988.00000
IMAGE=C:\Users\lheck\Desktop\2017_Teeth\Teeth_C\B_0070340_Z_aaa_A_3_6_C.JPG
ID=60 
SCALE=0.004999
LM=10
1111.00000 717.00000
1347.00000 640.00000
1606.00000 630.00000
1546.00000 990.00000
1606.00000 1071.00000
1365.00000 1041.00000
1514.00000 994.00000
1455.00000 918.00000
1229.00000 1012.00000
1189.00000 964.00000
IMAGE=C:\Users\lheck\Desktop\2017_Teeth\Teeth_C\B_0077168_Z_aaa_A_3_6_C.JPG
ID=61 
SCALE=0.004628
LM=10
658.00000 766.00000
860.00000 657.00000
1173.00000 611.00000
1114.00000 992.00000
1209.00000 1095.00000
877.00000 1095.00000
1074.00000 991.00000
1019.00000 926.00000
833.00000 1025.00000
703.00000 931.00000
IMAGE=C:\Users\lheck\Desktop\2017_Teeth\Teeth_C\B_0083377_D_aaa_A_3_6_C.JPG
ID=62 
SCALE=0.003650
LM=10
749.00000 632.00000
980.00000 495.00000
1237.00000 463.00000
1224.00000 854.00000
1283.00000 955.00000
985.00000 939.00000
1173.00000 860.00000
1116.00000 777.00000
943.00000 876.00000
803.00000 840.00000
IMAGE=C:\Users\lheck\Desktop\2017_Teeth\Teeth_C\B_0091106_D_aaa_A_3_6_C.JPG
ID=63 
SCALE=0.003937
LM=10
906.00000 451.00000
1205.00000 348.00000
1512.00000 348.00000
1398.00000 676.00000
1454.00000 749.00000
1137.00000 747.00000
1308.00000 668.00000
1292.00000 630.00000
1037.00000 699.00000
941.00000 636.00000
IMAGE=C:\Users\lheck\Desktop\2017_Teeth\Teeth_C\H_000Ebf1_H_bif_W_3_6_C.JPG
ID=65 
SCALE=0.005181
LM=10
1687.00000 676.00000
1864.00000 609.00000
2047.00000 606.00000
1988.00000 922.00000
2051.00000 995.00000
1837.00000 971.00000
1955.00000 920.00000
1943.00000 866.00000
1794.00000 931.00000
1739.00000 913.00000
IMAGE=C:\Users\lheck\Desktop\2017_Teeth\Teeth_C\H_00Earb2_H_arb_F_3_6_C.JPG
ID=66 
SCALE=0.006247
LM=10
1721.00000 1029.00000
1875.00000 935.00000
2046.00000 907.00000
1991.00000 1160.00000
2038.00000 1223.00000
1849.00000 1225.00000
1970.00000 1179.00000
1936.00000 1126.00000
1813.00000 1176.00000
1746.00000 1158.00000
IMAGE=C:\Users\lheck\Desktop\2017_Teeth\Teeth_C\H_00Earb4_H_arb_F_3_6_C.JPG
ID=67 
SCALE=0.006663
LM=10
1233.00000 615.00000
1429.00000 553.00000
1616.00000 555.00000
1539.00000 813.00000
1593.00000 885.00000
1366.00000 865.00000
1509.00000 827.00000
1479.00000 760.00000
1278.00000 819.00000
1243.00000 776.00000
IMAGE=C:\Users\lheck\Desktop\2017_Teeth\Teeth_C\H_00Eblg1_H_blg_C_3_6_C.JPG
ID=71 
SCALE=0.007449
LM=10
752.00000 686.00000
1051.00000 583.00000
1336.00000 576.00000
1257.00000 930.00000
1339.00000 1003.00000
1029.00000 1000.00000
1232.00000 929.00000
1137.00000 846.00000
953.00000 929.00000
825.00000 883.00000
IMAGE=C:\Users\lheck\Desktop\2017_Teeth\Teeth_C\H_00Eblg2_H_blg_C_3_6_C.JPG
ID=72 
SCALE=0.005519
LM=10
1313.00000 740.00000
1492.00000 680.00000
1708.00000 677.00000
1644.00000 985.00000
1713.00000 1038.00000
1473.00000 1015.00000
1619.00000 992.00000
1595.00000 922.00000
1393.00000 953.00000
1320.00000 904.00000
IMAGE=C:\Users\lheck\Desktop\2017_Teeth\Teeth_C\H_00Eblg3_H_blg_C_3_6_C.JPG
ID=73 
SCALE=0.006708
LM=10
1405.00000 527.00000
1613.00000 459.00000
1841.00000 466.00000
1704.00000 723.00000
1752.00000 824.00000
1539.00000 741.00000
1676.00000 725.00000
1627.00000 655.00000
1490.00000 696.00000
1422.00000 671.00000
IMAGE=C:\Users\lheck\Desktop\2017_Teeth\Teeth_C\H_00Eblg5_H_blg_C_3_6_C.JPG
ID=74 
SCALE=0.006741
LM=10
1427.00000 714.00000
1665.00000 653.00000
1878.00000 649.00000
1819.00000 948.00000
1897.00000 1014.00000
1660.00000 1007.00000
1783.00000 962.00000
1755.00000 897.00000
1550.00000 988.00000
1525.00000 913.00000
IMAGE=C:\Users\lheck\Desktop\2017_Teeth\Teeth_C\H_00Eblg7_H_blg_C_3_6_C.JPG
ID=75 
SCALE=0.006836
LM=10
1504.00000 899.00000
1677.00000 845.00000
1858.00000 854.00000
1784.00000 1107.00000
1825.00000 1166.00000
1626.00000 1145.00000
1751.00000 1109.00000
1716.00000 1057.00000
1574.00000 1103.00000
1514.00000 1066.00000
IMAGE=C:\Users\lheck\Desktop\2017_Teeth\Teeth_C\H_00Eind1_H_ind_P_3_6_C.JPG
ID=76 
SCALE=0.006877
LM=10
1722.00000 1203.00000
1873.00000 1120.00000
2056.00000 1091.00000
2003.00000 1339.00000
2064.00000 1395.00000
1859.00000 1388.00000
1974.00000 1359.00000
1936.00000 1288.00000
1803.00000 1357.00000
1742.00000 1334.00000
IMAGE=C:\Users\lheck\Desktop\2017_Teeth\Teeth_C\H_00Eind2_H_ind_P_3_6_C.JPG
ID=77 
SCALE=0.006249
LM=10
1328.00000 1115.00000
1499.00000 1042.00000
1708.00000 1014.00000
1670.00000 1277.00000
1745.00000 1319.00000
1511.00000 1321.00000
1628.00000 1287.00000
1586.00000 1232.00000
1435.00000 1301.00000
1367.00000 1278.00000
IMAGE=C:\Users\lheck\Desktop\2017_Teeth\Teeth_C\H_00Ekor1_H_kos_W_3_6_C.JPG
ID=78 
SCALE=0.006505
LM=10
1548.00000 819.00000
1737.00000 774.00000
1915.00000 768.00000
1858.00000 1013.00000
1883.00000 1063.00000
1692.00000 1070.00000
1784.00000 1000.00000
1777.00000 974.00000
1676.00000 1022.00000
1584.00000 975.00000
IMAGE=C:\Users\lheck\Desktop\2017_Teeth\Teeth_C\H_00Emgl1_H_mon_P_4_6_C.JPG
ID=79 
SCALE=0.006363
LM=10
1426.00000 972.00000
1578.00000 873.00000
1758.00000 829.00000
1730.00000 1062.00000
1783.00000 1100.00000
1597.00000 1138.00000
1701.00000 1072.00000
1655.00000 1033.00000
1518.00000 1116.00000
1475.00000 1103.00000
IMAGE=C:\Users\lheck\Desktop\2017_Teeth\Teeth_C\H_00Emgl3_H_mon_P_3_6_C.JPG
ID=80 
SCALE=0.006709
LM=10
1280.00000 568.00000
1530.00000 541.00000
1714.00000 534.00000
1658.00000 819.00000
1723.00000 875.00000
1485.00000 843.00000
1616.00000 813.00000
1596.00000 753.00000
1399.00000 789.00000
1333.00000 745.00000
IMAGE=C:\Users\lheck\Desktop\2017_Teeth\Teeth_C\H_00Emgl4_H_mon_P_4_6_C.JPG
ID=81 
SCALE=0.005648
LM=10
882.00000 519.00000
1288.00000 434.00000
1567.00000 473.00000
1410.00000 846.00000
1489.00000 946.00000
1158.00000 895.00000
1373.00000 837.00000
1309.00000 749.00000
1078.00000 822.00000
990.00000 753.00000
IMAGE=C:\Users\lheck\Desktop\2017_Teeth\Teeth_C\H_00Esfk1_H_suf_C_3_6_C.JPG
ID=82 
SCALE=0.005551
LM=10
1161.00000 749.00000
1370.00000 716.00000
1614.00000 722.00000
1575.00000 1070.00000
1645.00000 1132.00000
1357.00000 1077.00000
1542.00000 1060.00000
1474.00000 974.00000
1249.00000 1031.00000
1181.00000 986.00000
IMAGE=C:\Users\lheck\Desktop\2017_Teeth\Teeth_C\H_00Eshr1_H_shi_C_3_6_C.JPG
ID=83 
SCALE=0.005868
LM=10
955.00000 561.00000
1157.00000 499.00000
1374.00000 447.00000
1297.00000 786.00000
1370.00000 839.00000
1116.00000 823.00000
1263.00000 783.00000
1223.00000 721.00000
1052.00000 805.00000
974.00000 769.00000
IMAGE=C:\Users\lheck\Desktop\2017_Teeth\Teeth_C\H_0Ecldd1_H_cds_C_3_6_C.JPG
ID=84 
SCALE=0.006209
LM=10
1061.00000 793.00000
1266.00000 744.00000
1493.00000 730.00000
1416.00000 1015.00000
1489.00000 1077.00000
1263.00000 1055.00000
1381.00000 1021.00000
1359.00000 954.00000
1219.00000 1021.00000
1124.00000 995.00000
IMAGE=C:\Users\lheck\Desktop\2017_Teeth\Teeth_C\H_0Ecldd4_H_cds_C_3_6_C.JPG
ID=85 
SCALE=0.006666
LM=10
1593.00000 896.00000
1759.00000 822.00000
1936.00000 778.00000
1898.00000 1072.00000
1959.00000 1141.00000
1786.00000 1149.00000
1873.00000 1083.00000
1839.00000 1031.00000
1677.00000 1132.00000
1645.00000 1092.00000
IMAGE=C:\Users\lheck\Desktop\2017_Teeth\Teeth_C\H_0Ecldd5_H_cds_C_3_6_C.JPG
ID=86 
SCALE=0.007746
LM=10
1221.00000 1010.00000
1426.00000 912.00000
1628.00000 886.00000
1559.00000 1149.00000
1641.00000 1212.00000
1401.00000 1209.00000
1536.00000 1173.00000
1484.00000 1095.00000
1348.00000 1172.00000
1278.00000 1127.00000
IMAGE=C:\Users\lheck\Desktop\2017_Teeth\Teeth_C\H_0Egrbd2_H_grb_W_3_6_C.JPG
ID=88 
SCALE=0.006753
LM=10
1618.00000 1095.00000
1785.00000 1020.00000
1991.00000 1001.00000
1901.00000 1233.00000
1956.00000 1316.00000
1765.00000 1317.00000
1873.00000 1249.00000
1839.00000 1198.00000
1675.00000 1266.00000
1623.00000 1212.00000
IMAGE=C:\Users\lheck\Desktop\2017_Teeth\Teeth_C\H_0Eoldb1_H_odb_W_3_6_C.JPG
ID=89 
SCALE=0.007809
LM=10
1461.00000 749.00000
1653.00000 678.00000
1870.00000 692.00000
1760.00000 950.00000
1797.00000 1015.00000
1611.00000 1000.00000
1732.00000 949.00000
1676.00000 901.00000
1506.00000 985.00000
1456.00000 958.00000
IMAGE=C:\Users\lheck\Desktop\2017_Teeth\Teeth_C\H_0Eparb1_H_arb_F_3_6_C.JPG
ID=90 
SCALE=0.006211
LM=10
1302.00000 938.00000
1477.00000 880.00000
1711.00000 885.00000
1629.00000 1156.00000
1694.00000 1216.00000
1446.00000 1198.00000
1596.00000 1163.00000
1540.00000 1095.00000
1377.00000 1149.00000
1320.00000 1112.00000
IMAGE=C:\Users\lheck\Desktop\2017_Teeth\Teeth_C\H_0Estmk2_H_stm_W_3_6_C.JPG
ID=91 
SCALE=0.007036
LM=10
1078.00000 974.00000
1249.00000 815.00000
1470.00000 768.00000
1477.00000 1078.00000
1531.00000 1133.00000
1319.00000 1171.00000
1448.00000 1081.00000
1377.00000 1029.00000
1217.00000 1144.00000
1170.00000 1097.00000
IMAGE=C:\Users\lheck\Desktop\2017_Teeth\Teeth_C\K_0001760_H_ice_P_3_6_C.JPG
ID=92 
SCALE=0.005000
LM=10
1369.00000 442.00000
1594.00000 262.00000
1828.00000 173.00000
1759.00000 572.00000
1827.00000 635.00000
1560.00000 705.00000
1728.00000 611.00000
1671.00000 522.00000
1521.00000 659.00000
1425.00000 617.00000
IMAGE=C:\Users\lheck\Desktop\2017_Teeth\Teeth_C\K_0001851_H_ice_P_3_6_C.JPG
ID=93 
SCALE=0.004290
LM=10
734.00000 983.00000
969.00000 858.00000
1254.00000 834.00000
1175.00000 1197.00000
1251.00000 1285.00000
963.00000 1285.00000
1143.00000 1219.00000
1055.00000 1130.00000
866.00000 1215.00000
770.00000 1137.00000
IMAGE=C:\Users\lheck\Desktop\2017_Teeth\Teeth_C\K_0002217_H_ice_P_3_6_C.JPG
ID=94 
SCALE=0.004600
LM=10
646.00000 705.00000
886.00000 611.00000
1205.00000 592.00000
1158.00000 989.00000
1224.00000 1062.00000
918.00000 1066.00000
1107.00000 977.00000
1059.00000 925.00000
844.00000 1001.00000
720.00000 965.00000
IMAGE=C:\Users\lheck\Desktop\2017_Teeth\Teeth_C\K_0011393_H_han_W_3_6_C.JPG
ID=95 
SCALE=0.004343
LM=10
348.00000 793.00000
576.00000 683.00000
900.00000 664.00000
848.00000 1042.00000
944.00000 1151.00000
666.00000 1127.00000
818.00000 1055.00000
748.00000 976.00000
509.00000 1052.00000
428.00000 1005.00000
IMAGE=C:\Users\lheck\Desktop\2017_Teeth\Teeth_C\K_0015833_H_grp_P_3_6_C.JPG
ID=96 
SCALE=0.004079
LM=10
817.00000 846.00000
1073.00000 684.00000
1341.00000 624.00000
1275.00000 1029.00000
1366.00000 1126.00000
1062.00000 1128.00000
1244.00000 1047.00000
1180.00000 947.00000
1005.00000 1097.00000
885.00000 1050.00000
IMAGE=C:\Users\lheck\Desktop\2017_Teeth\Teeth_C\K_0016437_H_she_P_3_6_C.JPG
ID=97 
SCALE=0.004148
LM=10
797.00000 1012.00000
968.00000 884.00000
1211.00000 825.00000
1186.00000 1137.00000
1289.00000 1231.00000
1032.00000 1244.00000
1181.00000 1178.00000
1073.00000 1050.00000
900.00000 1215.00000
845.00000 1152.00000
IMAGE=C:\Users\lheck\Desktop\2017_Teeth\Teeth_C\K_0016438_H_she_P_3_6_C.JPG
ID=98 
SCALE=0.003620
LM=10
1266.00000 1124.00000
1355.00000 1004.00000
1595.00000 900.00000
1535.00000 1212.00000
1593.00000 1283.00000
1357.00000 1298.00000
1524.00000 1235.00000
1438.00000 1175.00000
1311.00000 1247.00000
1338.00000 1198.00000
IMAGE=C:\Users\lheck\Desktop\2017_Teeth\Teeth_C\K_0016719_H_wel_P_3_6_C.JPG
ID=99 
SCALE=0.005178
LM=10
898.00000 905.00000
1063.00000 739.00000
1334.00000 683.00000
1272.00000 1010.00000
1345.00000 1092.00000
1111.00000 1126.00000
1256.00000 1038.00000
1185.00000 930.00000
1042.00000 1102.00000
944.00000 1064.00000
IMAGE=C:\Users\lheck\Desktop\2017_Teeth\Teeth_C\K_0017019_H_hny_W_3_6_C.JPG
ID=100 
SCALE=0.003788
LM=10
1000.00000 978.00000
1183.00000 826.00000
1502.00000 788.00000
1391.00000 1147.00000
1498.00000 1203.00000
1232.00000 1233.00000
1330.00000 1192.00000
1268.00000 1031.00000
1170.00000 1187.00000
1051.00000 1179.00000
IMAGE=C:\Users\lheck\Desktop\2017_Teeth\Teeth_C\K_0017173_H_wel_P_2_5_C.JPG
ID=101 
SCALE=0.003845
LM=10
775.00000 862.00000
965.00000 666.00000
1236.00000 579.00000
1200.00000 966.00000
1334.00000 1047.00000
1029.00000 1077.00000
1185.00000 1001.00000
1102.00000 903.00000
927.00000 1063.00000
835.00000 1027.00000
IMAGE=C:\Users\lheck\Desktop\2017_Teeth\Teeth_C\K_0017174_H_hny_W_3_6_C.JPG
ID=102 
SCALE=0.003546
LM=10
1351.00000 1104.00000
1448.00000 1025.00000
1605.00000 960.00000
1630.00000 1245.00000
1697.00000 1293.00000
1495.00000 1295.00000
1595.00000 1232.00000
1541.00000 1162.00000
1456.00000 1269.00000
1401.00000 1249.00000
IMAGE=C:\Users\lheck\Desktop\2017_Teeth\Teeth_C\K_0017290_H_she_P_2_5_C.JPG
ID=103 
SCALE=0.004065
LM=10
1172.00000 700.00000
1473.00000 602.00000
1809.00000 598.00000
1648.00000 1015.00000
1719.00000 1126.00000
1444.00000 1133.00000
1609.00000 1017.00000
1525.00000 909.00000
1293.00000 1067.00000
1230.00000 942.00000
IMAGE=C:\Users\lheck\Desktop\2017_Teeth\Teeth_C\K_0017906_H_she_P_2_5_C.JPG
ID=104 
SCALE=0.003509
LM=10
1042.00000 1023.00000
1254.00000 849.00000
1540.00000 830.00000
1441.00000 1152.00000
1533.00000 1242.00000
1284.00000 1225.00000
1414.00000 1174.00000
1348.00000 1071.00000
1167.00000 1191.00000
1081.00000 1118.00000
IMAGE=C:\Users\lheck\Desktop\2017_Teeth\Teeth_C\K_0019937_H_wel_P_3_6_C.JPG
ID=106 
SCALE=0.003906
LM=10
638.00000 773.00000
852.00000 618.00000
1115.00000 543.00000
1112.00000 968.00000
1225.00000 1044.00000
879.00000 1065.00000
1049.00000 1021.00000
1022.00000 898.00000
821.00000 1045.00000
700.00000 929.00000
IMAGE=C:\Users\lheck\Desktop\2017_Teeth\Teeth_C\K_0024750_H_wel_P_3_6_C.JPG
ID=109 
SCALE=0.003416
LM=10
1991.00000 1300.00000
2082.00000 1224.00000
2201.00000 1193.00000
2191.00000 1349.00000
2228.00000 1374.00000
2106.00000 1401.00000
2185.00000 1362.00000
2137.00000 1331.00000
2078.00000 1383.00000
2015.00000 1343.00000
IMAGE=C:\Users\lheck\Desktop\2017_Teeth\Teeth_C\K_0031851_H_exm_P_3_6_C.JPG
ID=112 
SCALE=0.010986
LM=10
1454.00000 721.00000
1695.00000 660.00000
1912.00000 717.00000
1792.00000 1079.00000
1814.00000 1155.00000
1572.00000 1076.00000
1758.00000 1060.00000
1713.00000 992.00000
1521.00000 1023.00000
1435.00000 931.00000
IMAGE=C:\Users\lheck\Desktop\2017_Teeth\Teeth_C\V_0000112_H_scp_P_4_6_C.JPG
ID=113 
SCALE=0.004559
LM=10
870.00000 773.00000
1107.00000 617.00000
1422.00000 617.00000
1343.00000 1006.00000
1423.00000 1064.00000
1126.00000 1036.00000
1311.00000 1007.00000
1235.00000 930.00000
1045.00000 1021.00000
929.00000 959.00000
IMAGE=C:\Users\lheck\Desktop\2017_Teeth\Teeth_C\V_0000382_Z_aaa_A_3_6_C.JPG
ID=115 
SCALE=0.004146
LM=10
1117.00000 864.00000
1316.00000 806.00000
1552.00000 790.00000
1489.00000 1091.00000
1562.00000 1143.00000
1362.00000 1123.00000
1451.00000 1101.00000
1415.00000 1049.00000
1316.00000 1097.00000
1207.00000 1036.00000
IMAGE=C:\Users\lheck\Desktop\2017_Teeth\Teeth_C\V_0000553_H_thb_F_3_6_C.JPG
ID=116 
SCALE=0.005456
LM=10
488.00000 741.00000
712.00000 629.00000
956.00000 586.00000
985.00000 991.00000
1054.00000 1084.00000
740.00000 1079.00000
957.00000 1000.00000
834.00000 918.00000
685.00000 990.00000
552.00000 907.00000
IMAGE=C:\Users\lheck\Desktop\2017_Teeth\Teeth_C\V_0000E68_H_piz_C_3_6_C.JPG
ID=117 
SCALE=0.005024
LM=10
989.00000 641.00000
1250.00000 550.00000
1510.00000 522.00000
1425.00000 924.00000
1493.00000 995.00000
1208.00000 970.00000
1389.00000 911.00000
1317.00000 845.00000
1146.00000 927.00000
1024.00000 887.00000
IMAGE=C:\Users\lheck\Desktop\2017_Teeth\Teeth_C\V_0000E69_H_piz_C_3_6_C.JPG
ID=118 
SCALE=0.005179
LM=10
640.00000 804.00000
813.00000 707.00000
1029.00000 628.00000
1069.00000 1015.00000
1158.00000 1091.00000
906.00000 1087.00000
1055.00000 1021.00000
960.00000 942.00000
824.00000 1066.00000
702.00000 1014.00000
IMAGE=C:\Users\lheck\Desktop\2017_Teeth\Teeth_C\V_0000E71_H_piz_C_3_6_C.JPG
ID=119 
SCALE=0.004784
LM=10
959.00000 1009.00000
1190.00000 896.00000
1477.00000 895.00000
1440.00000 1226.00000
1548.00000 1293.00000
1277.00000 1264.00000
1399.00000 1238.00000
1347.00000 1155.00000
1157.00000 1240.00000
1064.00000 1202.00000
IMAGE=C:\Users\lheck\Desktop\2017_Teeth\Teeth_C\V_0000E73_H_kdr_W_3_6_C.JPG
ID=120 
SCALE=0.005050
LM=10
1064.00000 953.00000
1288.00000 823.00000
1514.00000 783.00000
1490.00000 1122.00000
1558.00000 1172.00000
1313.00000 1137.00000
1455.00000 1130.00000
1411.00000 1051.00000
1271.00000 1180.00000
1149.00000 1112.00000
IMAGE=C:\Users\lheck\Desktop\2017_Teeth\Teeth_C\V_0000E77_H_arb_F_3_6_C.JPG
ID=122 
SCALE=0.004606
LM=10
1268.00000 789.00000
1479.00000 685.00000
1654.00000 644.00000
1637.00000 966.00000
1705.00000 1029.00000
1508.00000 1043.00000
1614.00000 981.00000
1567.00000 892.00000
1441.00000 1009.00000
1344.00000 978.00000
IMAGE=C:\Users\lheck\Desktop\2017_Teeth\Teeth_C\V_0000E78_H_arb_F_3_6_C.JPG
ID=123 
SCALE=0.005347
LM=10
506.00000 730.00000
787.00000 605.00000
1025.00000 562.00000
977.00000 950.00000
1068.00000 1023.00000
807.00000 1023.00000
962.00000 959.00000
876.00000 870.00000
750.00000 991.00000
609.00000 944.00000
IMAGE=C:\Users\lheck\Desktop\2017_Teeth\Teeth_C\V_0000E85_H_arb_F_3_6_C.JPG
ID=124 
SCALE=0.004290
LM=10
778.00000 653.00000
1015.00000 534.00000
1307.00000 524.00000
1248.00000 926.00000
1342.00000 1000.00000
1045.00000 978.00000
1225.00000 922.00000
1168.00000 836.00000
1044.00000 947.00000
853.00000 868.00000
IMAGE=C:\Users\lheck\Desktop\2017_Teeth\Teeth_C\V_0000E87_H_thb_F_3_6_C.JPG
ID=126 
SCALE=0.004607
LM=10
1049.00000 672.00000
1284.00000 611.00000
1546.00000 611.00000
1433.00000 961.00000
1522.00000 1041.00000
1269.00000 1010.00000
1400.00000 967.00000
1362.00000 896.00000
1215.00000 965.00000
1116.00000 891.00000
IMAGE=C:\Users\lheck\Desktop\2017_Teeth\Teeth_C\V_0000E88_H_thb_F_3_6_C.JPG
ID=127 
SCALE=0.004784
LM=10
1022.00000 668.00000
1300.00000 603.00000
1568.00000 625.00000
1429.00000 1005.00000
1510.00000 1113.00000
1207.00000 1032.00000
1402.00000 982.00000
1347.00000 926.00000
1156.00000 992.00000
999.00000 803.00000
IMAGE=C:\Users\lheck\Desktop\2017_Teeth\Teeth_C\V_0000E89_H_thb_F_3_6_C.JPG
ID=128 
SCALE=0.004629
LM=10
668.00000 708.00000
825.00000 580.00000
1093.00000 491.00000
1016.00000 856.00000
1129.00000 965.00000
838.00000 964.00000
982.00000 897.00000
936.00000 809.00000
776.00000 918.00000
694.00000 900.00000
IMAGE=C:\Users\lheck\Desktop\2017_Teeth\Teeth_C\V_0000E93_H_hun_W_3_6_C.JPG
ID=129 
SCALE=0.004564
LM=10
702.00000 749.00000
874.00000 657.00000
1126.00000 604.00000
1050.00000 930.00000
1158.00000 1040.00000
864.00000 998.00000
1034.00000 957.00000
967.00000 884.00000
861.00000 944.00000
756.00000 934.00000
IMAGE=C:\Users\lheck\Desktop\2017_Teeth\Teeth_C\V_0000E94_H_hun_W_3_6_C.JPG
ID=130 
SCALE=0.004781
LM=10
1367.00000 847.00000
1530.00000 792.00000
1750.00000 819.00000
1676.00000 1104.00000
1740.00000 1163.00000
1519.00000 1143.00000
1648.00000 1103.00000
1606.00000 1057.00000
1464.00000 1091.00000
1370.00000 1036.00000
IMAGE=C:\Users\lheck\Desktop\2017_Teeth\Teeth_C\V_0000E95_H_hun_W_3_6_C.JPG
ID=131 
SCALE=0.005521
LM=10
1118.00000 829.00000
1380.00000 767.00000
1592.00000 722.00000
1582.00000 1123.00000
1672.00000 1185.00000
1379.00000 1137.00000
1536.00000 1130.00000
1519.00000 1051.00000
1277.00000 1109.00000
1136.00000 1062.00000
IMAGE=C:\Users\lheck\Desktop\2017_Teeth\Teeth_C\V_0001308_D_aaa_A_3_6_C.JPG
ID=132 
SCALE=0.004521
LM=10
1193.00000 1056.00000
1379.00000 975.00000
1615.00000 937.00000
1580.00000 1265.00000
1653.00000 1335.00000
1389.00000 1347.00000
1559.00000 1280.00000
1482.00000 1212.00000
1357.00000 1297.00000
1256.00000 1277.00000
IMAGE=C:\Users\lheck\Desktop\2017_Teeth\Teeth_C\V_0001767_H_nor_C_3_6_C.JPG
ID=133 
SCALE=0.006024
LM=10
1117.00000 839.00000
1406.00000 743.00000
1711.00000 715.00000
1738.00000 1099.00000
1794.00000 1173.00000
1466.00000 1154.00000
1610.00000 1068.00000
1539.00000 1038.00000
1303.00000 1168.00000
1186.00000 1093.00000
IMAGE=C:\Users\lheck\Desktop\2017_Teeth\Teeth_C\V_0001774_Z_aaa_A_4_6_C.JPG
ID=134 
SCALE=0.004459
LM=10
1175.00000 1028.00000
1348.00000 914.00000
1541.00000 849.00000
1578.00000 1202.00000
1676.00000 1246.00000
1414.00000 1300.00000
1556.00000 1224.00000
1501.00000 1174.00000
1378.00000 1266.00000
1260.00000 1247.00000
IMAGE=C:\Users\lheck\Desktop\2017_Teeth\Teeth_C\V_0001912_Z_aaa_A_3_6_C.JPG
ID=135 
SCALE=0.005180
LM=10
1103.00000 1318.00000
1317.00000 1157.00000
1599.00000 1112.00000
1600.00000 1480.00000
1675.00000 1547.00000
1388.00000 1531.00000
1587.00000 1494.00000
1487.00000 1393.00000
1351.00000 1505.00000
1183.00000 1490.00000
IMAGE=C:\Users\lheck\Desktop\2017_Teeth\Teeth_C\V_0002773_Z_aaa_A_3_6_C.JPG
ID=139 
SCALE=0.004846
LM=10
824.00000 824.00000
1045.00000 687.00000
1331.00000 649.00000
1275.00000 1048.00000
1343.00000 1126.00000
1089.00000 1113.00000
1237.00000 1055.00000
1170.00000 968.00000
1001.00000 1089.00000
891.00000 1052.00000
IMAGE=C:\Users\lheck\Desktop\2017_Teeth\Teeth_C\V_0003060_Z_aaa_A_3_6_C.JPG
ID=140 
SCALE=0.004629
LM=10
772.00000 611.00000
990.00000 475.00000
1242.00000 409.00000
1213.00000 770.00000
1285.00000 831.00000
1076.00000 845.00000
1185.00000 783.00000
1114.00000 713.00000
1015.00000 794.00000
841.00000 803.00000
IMAGE=C:\Users\lheck\Desktop\2017_Teeth\Teeth_C\V_0003061_Z_aaa_A_3_6_C.JPG
ID=141 
SCALE=0.004612
LM=10
534.00000 773.00000
852.00000 682.00000
1156.00000 686.00000
1058.00000 1090.00000
1147.00000 1199.00000
808.00000 1131.00000
1026.00000 1100.00000
952.00000 1013.00000
765.00000 1071.00000
568.00000 942.00000
IMAGE=C:\Users\lheck\Desktop\2017_Teeth\Teeth_C\V_0005201_Z_aaa_A_3_6_C.JPG
ID=142 
SCALE=0.004461
LM=10
878.00000 741.00000
1105.00000 626.00000
1347.00000 607.00000
1288.00000 970.00000
1386.00000 1061.00000
1099.00000 1037.00000
1260.00000 975.00000
1207.00000 896.00000
1076.00000 979.00000
928.00000 931.00000
IMAGE=C:\Users\lheck\Desktop\2017_Teeth\Teeth_C\V_0005203_Z_aaa_A_3_6_C.JPG
ID=143 
SCALE=0.004950
LM=10
910.00000 439.00000
1049.00000 336.00000
1289.00000 237.00000
1211.00000 614.00000
1258.00000 703.00000
1030.00000 668.00000
1174.00000 647.00000
1149.00000 567.00000
1009.00000 615.00000
910.00000 545.00000
IMAGE=C:\Users\lheck\Desktop\2017_Teeth\Teeth_C\V_0005562_Z_aaa_A_3_6_C.JPG
ID=144 
SCALE=0.004384
LM=10
1285.00000 669.00000
1566.00000 536.00000
1896.00000 504.00000
1838.00000 928.00000
1889.00000 1012.00000
1648.00000 991.00000
1749.00000 909.00000
1729.00000 844.00000
1540.00000 1001.00000
1364.00000 977.00000
IMAGE=C:\Users\lheck\Desktop\2017_Teeth\Teeth_C\V_0005563_D_aaa_A_3_6_C.JPG
ID=145 
SCALE=0.004347
LM=10
852.00000 841.00000
1012.00000 751.00000
1238.00000 701.00000
1190.00000 1036.00000
1251.00000 1103.00000
991.00000 1078.00000
1154.00000 1042.00000
1133.00000 987.00000
936.00000 1022.00000
867.00000 966.00000
IMAGE=C:\Users\lheck\Desktop\2017_Teeth\Teeth_C\V_0005566_D_aaa_A_3_6_C.JPG
ID=146 
SCALE=0.004678
LM=10
921.00000 1004.00000
1072.00000 910.00000
1280.00000 867.00000
1208.00000 1176.00000
1282.00000 1250.00000
1022.00000 1223.00000
1188.00000 1176.00000
1152.00000 1114.00000
991.00000 1166.00000
939.00000 1126.00000
IMAGE=C:\Users\lheck\Desktop\2017_Teeth\Teeth_C\V_0005567_D_aaa_A_3_6_C.JPG
ID=147 
SCALE=0.004868
LM=10
1437.00000 763.00000
1632.00000 598.00000
1871.00000 518.00000
1840.00000 913.00000
1904.00000 986.00000
1655.00000 979.00000
1799.00000 930.00000
1756.00000 853.00000
1610.00000 949.00000
1442.00000 900.00000
IMAGE=C:\Users\lheck\Desktop\2017_Teeth\Teeth_C\V_0005568_D_aaa_A_3_6_C.JPG
ID=148 
SCALE=0.004292
LM=10
1100.00000 684.00000
1293.00000 639.00000
1556.00000 623.00000
1429.00000 966.00000
1510.00000 1078.00000
1234.00000 1008.00000
1381.00000 978.00000
1351.00000 877.00000
1216.00000 943.00000
1059.00000 857.00000
IMAGE=C:\Users\lheck\Desktop\2017_Teeth\Teeth_C\V_0006027_D_aaa_A_3_6_C.JPG
ID=149 
SCALE=0.003756
LM=10
851.00000 798.00000
1053.00000 647.00000
1334.00000 552.00000
1319.00000 939.00000
1389.00000 1005.00000
1133.00000 1046.00000
1273.00000 949.00000
1208.00000 853.00000
1078.00000 989.00000
873.00000 943.00000
IMAGE=C:\Users\lheck\Desktop\2017_Teeth\Teeth_C\V_0006076_Z_aaa_A_3_6_C.JPG
ID=150 
SCALE=0.004194
LM=10
835.00000 651.00000
1074.00000 536.00000
1348.00000 478.00000
1254.00000 942.00000
1325.00000 991.00000
1061.00000 1010.00000
1221.00000 925.00000
1172.00000 842.00000
995.00000 971.00000
854.00000 840.00000
IMAGE=C:\Users\lheck\Desktop\2017_Teeth\Teeth_C\V_0007222_D_aaa_A_3_6_C.JPG
ID=151 
SCALE=0.003872
LM=10
408.00000 688.00000
641.00000 541.00000
963.00000 521.00000
924.00000 913.00000
1026.00000 1017.00000
676.00000 1001.00000
903.00000 937.00000
789.00000 824.00000
622.00000 971.00000
466.00000 838.00000
IMAGE=C:\Users\lheck\Desktop\2017_Teeth\Teeth_C\V_0007478_D_aaa_A_3_6_C.JPG
ID=152 
SCALE=0.003937
LM=10
626.00000 708.00000
886.00000 570.00000
1161.00000 556.00000
1118.00000 966.00000
1245.00000 1052.00000
856.00000 1023.00000
1091.00000 984.00000
992.00000 886.00000
778.00000 959.00000
654.00000 914.00000
IMAGE=C:\Users\lheck\Desktop\2017_Teeth\Teeth_C\V_0007485_Z_aaa_A_3_6_C.JPG
ID=154 
SCALE=0.004558
LM=10
1384.00000 737.00000
1564.00000 629.00000
1819.00000 578.00000
1736.00000 939.00000
1789.00000 1018.00000
1573.00000 1006.00000
1707.00000 966.00000
1649.00000 871.00000
1540.00000 950.00000
1392.00000 875.00000
IMAGE=C:\Users\lheck\Desktop\2017_Teeth\Teeth_C\V_0007487_D_aaa_A_3_6_C.JPG
ID=155 
SCALE=0.003920
LM=10
1084.00000 740.00000
1274.00000 657.00000
1542.00000 604.00000
1560.00000 1054.00000
1632.00000 1123.00000
1326.00000 1138.00000
1477.00000 1043.00000
1447.00000 994.00000
1278.00000 1091.00000
1059.00000 938.00000
IMAGE=C:\Users\lheck\Desktop\2017_Teeth\Teeth_C\V_000A538_H_nor_C_4_6_C.JPG
ID=157 
SCALE=0.004997
LM=10
214.00000 828.00000
404.00000 711.00000
718.00000 671.00000
669.00000 1054.00000
779.00000 1162.00000
426.00000 1125.00000
617.00000 1096.00000
584.00000 1005.00000
408.00000 1060.00000
272.00000 1031.00000
IMAGE=C:\Users\lheck\Desktop\2017_Teeth\Teeth_C\V_000E322_H_kdr_W_3_6_C.JPG
ID=160 
SCALE=0.004519
LM=10
1696.00000 786.00000
1907.00000 679.00000
2145.00000 679.00000
2082.00000 1022.00000
2151.00000 1109.00000
1873.00000 1071.00000
2039.00000 1010.00000
1983.00000 950.00000
1857.00000 1030.00000
1718.00000 940.00000
IMAGE=C:\Users\lheck\Desktop\2017_Teeth\Teeth_C\V_000E337_H_kdr_W_3_6_C.JPG
ID=161 
SCALE=0.005405
LM=10
671.00000 840.00000
827.00000 683.00000
1124.00000 597.00000
1072.00000 1013.00000
1199.00000 1124.00000
903.00000 1114.00000
1059.00000 1045.00000
961.00000 944.00000
847.00000 1066.00000
738.00000 1002.00000
IMAGE=C:\Users\lheck\Desktop\2017_Teeth\Teeth_C\V_000E340_H_kdr_W_3_6_C.JPG
ID=162 
SCALE=0.005207
LM=10
188.00000 794.00000
452.00000 710.00000
766.00000 682.00000
819.00000 1106.00000
943.00000 1193.00000
567.00000 1194.00000
768.00000 1129.00000
702.00000 1040.00000
529.00000 1123.00000
290.00000 952.00000
IMAGE=C:\Users\lheck\Desktop\2017_Teeth\Teeth_C\V_000E341_H_kdr_W_3_6_C.JPG
ID=163 
SCALE=0.004330
LM=10
259.00000 866.00000
435.00000 706.00000
679.00000 641.00000
707.00000 983.00000
794.00000 1065.00000
584.00000 1102.00000
695.00000 1002.00000
624.00000 941.00000
519.00000 1059.00000
410.00000 1046.00000
IMAGE=C:\Users\lheck\Desktop\2017_Teeth\Teeth_C\V_000E342_H_kdr_W_3_6_C.JPG
ID=164 
SCALE=0.005063
LM=10
605.00000 773.00000
752.00000 660.00000
988.00000 619.00000
1010.00000 1035.00000
1068.00000 1114.00000
827.00000 1106.00000
988.00000 1046.00000
938.00000 978.00000
812.00000 1043.00000
674.00000 999.00000
IMAGE=C:\Users\lheck\Desktop\2017_Teeth\Teeth_C\V_000E357_H_kdr_W_3_6_C.JPG
ID=165 
SCALE=0.005207
LM=10
647.00000 814.00000
834.00000 702.00000
1086.00000 669.00000
989.00000 979.00000
1068.00000 1088.00000
813.00000 1027.00000
971.00000 1001.00000
929.00000 922.00000
775.00000 980.00000
681.00000 917.00000
IMAGE=C:\Users\lheck\Desktop\2017_Teeth\Teeth_C\V_000E358_H_kdr_W_3_6_C.JPG
ID=166 
SCALE=0.004994
LM=10
1057.00000 791.00000
1299.00000 756.00000
1539.00000 771.00000
1488.00000 1116.00000
1551.00000 1208.00000
1274.00000 1157.00000
1447.00000 1108.00000
1370.00000 1027.00000
1239.00000 1101.00000
1105.00000 1062.00000
IMAGE=C:\Users\lheck\Desktop\2017_Teeth\Teeth_C\V_000E359_H_gbh_W_3_6_C.JPG
ID=167 
SCALE=0.005405
LM=10
737.00000 764.00000
931.00000 671.00000
1175.00000 646.00000
1130.00000 1043.00000
1207.00000 1131.00000
974.00000 1087.00000
1104.00000 1045.00000
1061.00000 964.00000
914.00000 1053.00000
797.00000 1007.00000
IMAGE=C:\Users\lheck\Desktop\2017_Teeth\Teeth_C\V_000E360_H_gbh_W_3_6_C.JPG
ID=168 
SCALE=0.004289
LM=10
994.00000 876.00000
1225.00000 775.00000
1491.00000 735.00000
1438.00000 1116.00000
1513.00000 1178.00000
1245.00000 1185.00000
1393.00000 1108.00000
1347.00000 1056.00000
1190.00000 1139.00000
1015.00000 1123.00000
IMAGE=C:\Users\lheck\Desktop\2017_Teeth\Teeth_C\V_000E361_H_pll_W_3_6_C.JPG
ID=169 
SCALE=0.004673
LM=10
1187.00000 845.00000
1390.00000 763.00000
1668.00000 750.00000
1594.00000 1098.00000
1692.00000 1187.00000
1420.00000 1216.00000
1574.00000 1112.00000
1527.00000 1046.00000
1369.00000 1162.00000
1252.00000 1123.00000
IMAGE=C:\Users\lheck\Desktop\2017_Teeth\Teeth_C\V_000E362_H_piz_C_3_6_C.JPG
ID=170 
SCALE=0.004948
LM=10
1246.00000 927.00000
1428.00000 821.00000
1661.00000 800.00000
1625.00000 1111.00000
1693.00000 1182.00000
1448.00000 1152.00000
1597.00000 1113.00000
1533.00000 1031.00000
1406.00000 1107.00000
1298.00000 1076.00000
IMAGE=C:\Users\lheck\Desktop\2017_Teeth\Teeth_C\V_000E363_H_piz_C_3_6_C.JPG
ID=171 
SCALE=0.005802
LM=10
1021.00000 941.00000
1237.00000 816.00000
1511.00000 783.00000
1493.00000 1140.00000
1597.00000 1243.00000
1348.00000 1255.00000
1464.00000 1130.00000
1401.00000 1074.00000
1268.00000 1219.00000
1123.00000 1166.00000
IMAGE=C:\Users\lheck\Desktop\2017_Teeth\Teeth_C\V_000E364_H_piz_C_3_6_C.JPG
ID=172 
SCALE=0.005040
LM=10
1095.00000 826.00000
1307.00000 694.00000
1577.00000 652.00000
1561.00000 1017.00000
1668.00000 1094.00000
1381.00000 1117.00000
1532.00000 1027.00000
1470.00000 957.00000
1343.00000 1072.00000
1211.00000 1028.00000
IMAGE=C:\Users\lheck\Desktop\2017_Teeth\Teeth_C\V_000E366_H_piz_C_3_6_C.JPG
ID=173 
SCALE=0.004700
LM=10
1064.00000 857.00000
1278.00000 752.00000
1519.00000 723.00000
1443.00000 1043.00000
1512.00000 1127.00000
1269.00000 1125.00000
1416.00000 1052.00000
1360.00000 982.00000
1253.00000 1068.00000
1092.00000 1019.00000
IMAGE=C:\Users\lheck\Desktop\2017_Teeth\Teeth_C\V_000E367_H_piz_C_3_6_C.JPG
ID=174 
SCALE=0.005713
LM=10
812.00000 803.00000
1024.00000 733.00000
1252.00000 679.00000
1240.00000 1063.00000
1333.00000 1130.00000
1005.00000 1133.00000
1217.00000 1078.00000
1157.00000 1007.00000
982.00000 1080.00000
857.00000 1023.00000
IMAGE=C:\Users\lheck\Desktop\2017_Teeth\Teeth_C\V_000E368_H_ses_W_3_6_C.JPG
ID=175 
SCALE=0.004918
LM=10
1307.00000 874.00000
1483.00000 793.00000
1717.00000 802.00000
1623.00000 1076.00000
1679.00000 1150.00000
1484.00000 1113.00000
1602.00000 1084.00000
1557.00000 1000.00000
1470.00000 1064.00000
1317.00000 965.00000
IMAGE=C:\Users\lheck\Desktop\2017_Teeth\Teeth_C\V_000E371_D_aaa_A_3_6_C.JPG
ID=176 
SCALE=0.004851
LM=10
923.00000 747.00000
1132.00000 611.00000
1369.00000 570.00000
1295.00000 958.00000
1386.00000 1052.00000
1134.00000 1021.00000
1263.00000 989.00000
1248.00000 900.00000
1070.00000 989.00000
942.00000 901.00000
IMAGE=C:\Users\lheck\Desktop\2017_Teeth\Teeth_C\V_000E372_D_aaa_A_3_6_C.JPG
ID=177 
SCALE=0.004000
LM=10
668.00000 636.00000
961.00000 523.00000
1234.00000 497.00000
1194.00000 923.00000
1286.00000 1012.00000
941.00000 1000.00000
1159.00000 935.00000
1101.00000 850.00000
911.00000 919.00000
756.00000 887.00000
IMAGE=C:\Users\lheck\Desktop\2017_Teeth\Teeth_C\V_000E658_H_huz_W_3_6_C.JPG
ID=178 
SCALE=0.004316
LM=10
1064.00000 825.00000
1264.00000 718.00000
1562.00000 655.00000
1598.00000 1039.00000
1718.00000 1097.00000
1415.00000 1146.00000
1555.00000 1049.00000
1480.00000 981.00000
1379.00000 1104.00000
1174.00000 1031.00000
IMAGE=C:\Users\lheck\Desktop\2017_Teeth\Teeth_C\V_000E659_H_huz_W_3_6_C.JPG
ID=179 
SCALE=0.004586
LM=10
669.00000 944.00000
883.00000 809.00000
1178.00000 789.00000
1160.00000 1181.00000
1256.00000 1256.00000
965.00000 1247.00000
1105.00000 1199.00000
1075.00000 1126.00000
919.00000 1204.00000
754.00000 1116.00000
IMAGE=C:\Users\lheck\Desktop\2017_Teeth\Teeth_C\V_000E661_H_kdr_W_3_6_C.JPG
ID=181 
SCALE=0.004947
LM=10
469.00000 778.00000
647.00000 656.00000
914.00000 582.00000
939.00000 1023.00000
1050.00000 1105.00000
702.00000 1107.00000
911.00000 1043.00000
830.00000 965.00000
665.00000 1065.00000
478.00000 937.00000
IMAGE=C:\Users\lheck\Desktop\2017_Teeth\Teeth_C\V_000E930_H_piz_C_3_6_C.JPG
ID=182 
SCALE=0.004825
LM=10
577.00000 838.00000
780.00000 723.00000
1020.00000 674.00000
1057.00000 1035.00000
1163.00000 1113.00000
882.00000 1127.00000
1036.00000 1050.00000
968.00000 984.00000
819.00000 1074.00000
660.00000 980.00000
IMAGE=C:\Users\lheck\Desktop\2017_Teeth\Teeth_C\V_000E931_H_piz_C_3_6_C.JPG
ID=183 
SCALE=0.004853
LM=10
829.00000 792.00000
1086.00000 710.00000
1377.00000 656.00000
1349.00000 1077.00000
1451.00000 1143.00000
1156.00000 1163.00000
1300.00000 1082.00000
1270.00000 1015.00000
1112.00000 1094.00000
897.00000 970.00000
IMAGE=C:\Users\lheck\Desktop\2017_Teeth\Teeth_C\V_000E945_H_piz_C_3_6_C.JPG
ID=186 
SCALE=0.004421
LM=10
848.00000 747.00000
1051.00000 663.00000
1296.00000 623.00000
1346.00000 1060.00000
1448.00000 1151.00000
1121.00000 1116.00000
1276.00000 1058.00000
1242.00000 994.00000
1031.00000 1079.00000
909.00000 969.00000
IMAGE=C:\Users\lheck\Desktop\2017_Teeth\Teeth_C\V_000E946_H_piz_C_3_6_C.JPG
ID=187 
SCALE=0.004878
LM=10
818.00000 668.00000
1045.00000 521.00000
1342.00000 477.00000
1319.00000 888.00000
1395.00000 972.00000
1070.00000 977.00000
1300.00000 889.00000
1225.00000 829.00000
1012.00000 925.00000
849.00000 813.00000
IMAGE=C:\Users\lheck\Desktop\2017_Teeth\Teeth_C\V_000E950_H_piz_C_3_6_C.JPG
ID=188 
SCALE=0.004989
LM=10
1094.00000 794.00000
1305.00000 752.00000
1513.00000 722.00000
1489.00000 1075.00000
1608.00000 1142.00000
1320.00000 1137.00000
1474.00000 1079.00000
1428.00000 1027.00000
1289.00000 1087.00000
1160.00000 979.00000
IMAGE=C:\Users\lheck\Desktop\2017_Teeth\Teeth_C\V_000E967_H_blg_C_3_6_C.JPG
ID=190 
SCALE=0.005598
LM=10
739.00000 574.00000
940.00000 477.00000
1154.00000 459.00000
1185.00000 828.00000
1271.00000 908.00000
952.00000 912.00000
1168.00000 841.00000
1042.00000 791.00000
929.00000 834.00000
812.00000 806.00000
IMAGE=C:\Users\lheck\Desktop\2017_Teeth\Teeth_C\V_000E969_H_blg_C_3_6_C.JPG
ID=191 
SCALE=0.005405
LM=10
889.00000 609.00000
1105.00000 523.00000
1366.00000 460.00000
1395.00000 863.00000
1478.00000 929.00000
1176.00000 953.00000
1366.00000 868.00000
1285.00000 823.00000
1118.00000 927.00000
987.00000 904.00000
IMAGE=C:\Users\lheck\Desktop\2017_Teeth\Teeth_C\V_000E970_H_blg_C_3_6_C.JPG
ID=192 
SCALE=0.005552
LM=10
982.00000 716.00000
1230.00000 647.00000
1466.00000 649.00000
1378.00000 995.00000
1470.00000 1092.00000
1187.00000 1050.00000
1360.00000 1016.00000
1318.00000 909.00000
1156.00000 993.00000
1019.00000 876.00000
IMAGE=C:\Users\lheck\Desktop\2017_Teeth\Teeth_C\V_000E971_H_blg_C_3_6_C.JPG
ID=193 
SCALE=0.005291
LM=10
943.00000 952.00000
1267.00000 803.00000
1563.00000 795.00000
1497.00000 1139.00000
1566.00000 1201.00000
1282.00000 1192.00000
1460.00000 1154.00000
1388.00000 1083.00000
1219.00000 1173.00000
1010.00000 1120.00000
IMAGE=C:\Users\lheck\Desktop\2017_Teeth\Teeth_C\V_0013527_Z_aaa_A_3_6_C.JPG
ID=194 
SCALE=0.004670
LM=10
1600.00000 654.00000
1841.00000 571.00000
2133.00000 550.00000
2091.00000 921.00000
2174.00000 985.00000
1830.00000 993.00000
2048.00000 914.00000
1967.00000 851.00000
1763.00000 950.00000
1604.00000 860.00000
IMAGE=C:\Users\lheck\Desktop\2017_Teeth\Teeth_C\V_0016555_H_tog_P_3_6_C.JPG
ID=196 
SCALE=0.004306
LM=10
1043.00000 968.00000
1345.00000 827.00000
1653.00000 795.00000
1605.00000 1147.00000
1692.00000 1217.00000
1406.00000 1187.00000
1568.00000 1131.00000
1495.00000 1064.00000
1355.00000 1182.00000
1162.00000 1103.00000
IMAGE=C:\Users\lheck\Desktop\2017_Teeth\Teeth_C\V_0020524_Z_aaa_A_3_6_C.JPG
ID=197 
SCALE=0.004544
LM=10
884.00000 357.00000
1055.00000 281.00000
1355.00000 221.00000
1337.00000 684.00000
1344.00000 768.00000
1106.00000 758.00000
1239.00000 648.00000
1208.00000 611.00000
1012.00000 691.00000
846.00000 666.00000
IMAGE=C:\Users\lheck\Desktop\2017_Teeth\Teeth_C\V_0021028_D_aaa_A_3_6_C.JPG
ID=198 
SCALE=0.004201
LM=10
909.00000 835.00000
1155.00000 709.00000
1411.00000 743.00000
1337.00000 1032.00000
1417.00000 1112.00000
1135.00000 1086.00000
1303.00000 1032.00000
1257.00000 959.00000
1025.00000 1030.00000
918.00000 968.00000
IMAGE=C:\Users\lheck\Desktop\2017_Teeth\Teeth_C\V_0028809_Z_aaa_A_3_6_C.JPG
ID=200 
SCALE=0.005476
LM=10
2302.00000 1396.00000
2433.00000 1360.00000
2558.00000 1356.00000
2526.00000 1500.00000
2556.00000 1536.00000
2436.00000 1531.00000
2514.00000 1506.00000
2474.00000 1475.00000
2430.00000 1513.00000
2340.00000 1493.00000
IMAGE=C:\Users\lheck\Desktop\2017_Teeth\Teeth_C\V_0028810_Z_aaa_A_3_6_C.JPG
ID=201 
SCALE=0.012337
LM=10
1103.00000 703.00000
1373.00000 600.00000
1605.00000 621.00000
1572.00000 945.00000
1620.00000 1001.00000
1363.00000 994.00000
1502.00000 902.00000
1458.00000 857.00000
1322.00000 930.00000
1161.00000 854.00000
IMAGE=C:\Users\lheck\Desktop\2017_Teeth\Teeth_C\V_0031036_Z_aaa_A_3_6_C.JPG
ID=202 
SCALE=0.004544
LM=10
1109.00000 894.00000
1294.00000 825.00000
1515.00000 791.00000
1526.00000 1165.00000
1614.00000 1240.00000
1329.00000 1274.00000
1506.00000 1184.00000
1455.00000 1126.00000
1281.00000 1211.00000
1121.00000 1117.00000
IMAGE=C:\Users\lheck\Desktop\2017_Teeth\Teeth_C\V_0031592_P_aaa_A_3_6_C.JPG
ID=203 
SCALE=0.004926
LM=10
1196.00000 591.00000
1332.00000 435.00000
1567.00000 297.00000
1603.00000 681.00000
1702.00000 737.00000
1450.00000 748.00000
1553.00000 704.00000
1522.00000 634.00000
1410.00000 746.00000
1253.00000 720.00000
IMAGE=C:\Users\lheck\Desktop\2017_Teeth\Teeth_C\V_0040888_D_aaa_A_3_6_C.JPG
ID=204 
SCALE=0.003622
LM=10
314.00000 693.00000
508.00000 545.00000
745.00000 499.00000
783.00000 914.00000
904.00000 1039.00000
604.00000 1002.00000
761.00000 932.00000
709.00000 854.00000
534.00000 944.00000
399.00000 873.00000
IMAGE=C:\Users\lheck\Desktop\2017_Teeth\Teeth_C\V_0042400_P_aaa_A_3_6_C.JPG
ID=205 
SCALE=0.004342
LM=10
882.00000 521.00000
1156.00000 378.00000
1466.00000 364.00000
1355.00000 785.00000
1437.00000 872.00000
1143.00000 835.00000
1312.00000 782.00000
1273.00000 690.00000
1005.00000 807.00000
927.00000 697.00000
IMAGE=C:\Users\lheck\Desktop\2017_Teeth\Teeth_C\V_0054772_Z_aaa_A_3_6_C.JPG
ID=207 
SCALE=0.005148
LM=10
795.00000 956.00000
996.00000 807.00000
1279.00000 743.00000
1255.00000 1129.00000
1338.00000 1200.00000
1046.00000 1193.00000
1242.00000 1161.00000
1145.00000 1024.00000
961.00000 1178.00000
858.00000 1115.00000
IMAGE=C:\Users\lheck\Desktop\2017_Teeth\Teeth_C\V_0058180_Z_aaa_A_3_6_C.JPG
ID=208 
SCALE=0.004524
LM=10
1240.00000 1094.00000
1460.00000 962.00000
1713.00000 894.00000
1651.00000 1240.00000
1724.00000 1306.00000
1454.00000 1315.00000
1623.00000 1247.00000
1541.00000 1159.00000
1325.00000 1273.00000
1251.00000 1215.00000
IMAGE=C:\Users\lheck\Desktop\2017_Teeth\Teeth_C\V_0068154_Z_aaa_A_3_6_C.JPG
ID=210 
SCALE=0.004973
LM=10
666.00000 925.00000
908.00000 753.00000
1217.00000 710.00000
1211.00000 1130.00000
1291.00000 1199.00000
993.00000 1217.00000
1165.00000 1138.00000
1074.00000 1061.00000
884.00000 1190.00000
773.00000 1141.00000
IMAGE=C:\Users\lheck\Desktop\2017_Teeth\Teeth_C\V_0068155_Z_aaa_A_3_6_C.JPG
ID=211 
SCALE=0.004424
LM=10
1119.00000 581.00000
1366.00000 483.00000
1651.00000 476.00000
1550.00000 891.00000
1643.00000 977.00000
1307.00000 932.00000
1516.00000 900.00000
1466.00000 780.00000
1261.00000 903.00000
1123.00000 821.00000
IMAGE=C:\Users\lheck\Desktop\2017_Teeth\Teeth_C\V_00E1025_H_she_P_3_6_C.JPG
ID=212 
SCALE=0.003715
LM=10
686.00000 864.00000
912.00000 762.00000
1246.00000 771.00000
1212.00000 1162.00000
1311.00000 1243.00000
961.00000 1239.00000
1160.00000 1165.00000
1110.00000 1096.00000
943.00000 1163.00000
749.00000 1139.00000
IMAGE=C:\Users\lheck\Desktop\2017_Teeth\Teeth_C\V_00E1027_H_kdr_W_4_6_C.JPG
ID=213 
SCALE=0.004643
LM=10
800.00000 712.00000
1018.00000 561.00000
1280.00000 511.00000
1255.00000 870.00000
1330.00000 946.00000
1070.00000 975.00000
1224.00000 892.00000
1174.00000 828.00000
976.00000 953.00000
883.00000 936.00000
IMAGE=C:\Users\lheck\Desktop\2017_Teeth\Teeth_C\V_00E1291_H_ano_W_3_6_C.JPG
ID=215 
SCALE=0.005304
LM=10
629.00000 550.00000
864.00000 445.00000
1134.00000 400.00000
1116.00000 847.00000
1249.00000 913.00000
923.00000 970.00000
1087.00000 848.00000
1049.00000 780.00000
843.00000 902.00000
716.00000 850.00000
IMAGE=C:\Users\lheck\Desktop\2017_Teeth\Teeth_C\V_00E1295_H_piz_C_3_6_C.JPG
ID=217 
SCALE=0.005099
LM=10
719.00000 726.00000
964.00000 653.00000
1280.00000 641.00000
1175.00000 1001.00000
1269.00000 1106.00000
999.00000 1084.00000
1130.00000 1011.00000
1090.00000 927.00000
922.00000 1037.00000
763.00000 957.00000
IMAGE=C:\Users\lheck\Desktop\2017_Teeth\Teeth_C\V_00E1298_H_piz_C_3_6_C.JPG
ID=218 
SCALE=0.004705
LM=10
727.00000 672.00000
942.00000 567.00000
1196.00000 534.00000
1173.00000 930.00000
1269.00000 1024.00000
958.00000 1005.00000
1159.00000 947.00000
1097.00000 866.00000
902.00000 963.00000
755.00000 810.00000
IMAGE=C:\Users\lheck\Desktop\2017_Teeth\Teeth_C\V_00E1299_H_piz_C_3_6_C.JPG
ID=219 
SCALE=0.005319
LM=10
1026.00000 373.00000
1303.00000 264.00000
1587.00000 272.00000
1483.00000 665.00000
1581.00000 727.00000
1252.00000 732.00000
1425.00000 698.00000
1413.00000 615.00000
1158.00000 686.00000
1047.00000 571.00000
IMAGE=C:\Users\lheck\Desktop\2017_Teeth\Teeth_C\V_0A19851_H_ahb_A_3_6_C.JPG
ID=220 
SCALE=0.004895
LM=10
963.00000 512.00000
1217.00000 363.00000
1435.00000 307.00000
1393.00000 659.00000
1482.00000 729.00000
1224.00000 774.00000
1363.00000 672.00000
1305.00000 613.00000
1159.00000 728.00000
1007.00000 644.00000
IMAGE=C:\Users\lheck\Desktop\2017_Teeth\Teeth_C\V_0A19998_H_ahb_A_3_6_C.JPG
ID=221 
SCALE=0.005260
LM=10
810.00000 482.00000
1019.00000 334.00000
1297.00000 245.00000
1233.00000 659.00000
1329.00000 740.00000
1038.00000 770.00000
1196.00000 661.00000
1147.00000 578.00000
987.00000 721.00000
856.00000 633.00000
IMAGE=C:\Users\lheck\Desktop\2017_Teeth\Teeth_C\V_0A20046_H_ahb_A_3_6_C.JPG
ID=222 
SCALE=0.004306
LM=10
1159.00000 658.00000
1347.00000 507.00000
1599.00000 461.00000
1473.00000 756.00000
1535.00000 836.00000
1330.00000 821.00000
1459.00000 787.00000
1398.00000 699.00000
1294.00000 793.00000
1197.00000 746.00000
IMAGE=C:\Users\lheck\Desktop\2017_Teeth\Teeth_C\V_A200515_H_ahb_A_3_6_C.JPG
ID=223 
SCALE=0.005316
