# Supplementary material for: Shape variation and modularity of skull and teeth in domesticated horses and wild equids
Source: Front Zool. 2018 Apr 19;15:14. doi: 10.1186/s12983-018-0258-9 (PMC5907714; doi:10.1186/s12983-018-0258-9)
Supplement: Supplementary file 5 — TpsDig output for 2) upper third molar, 3) upper second premolar, 4) lower third molar, and 5) lower second premolar for all specimens used in this study including two-dimensional landmark data (raw coordinates) and identifier (image name); for details see Additional file 1. (TXT 12 kb) [file 12983_2018_258_MOESM5_ESM.txt]

LM=9
3671.00000 752.00000
3883.00000 745.00000
3942.00000 790.00000
4159.00000 864.00000
4338.00000 1020.00000
3980.00000 1119.00000
3831.00000 1166.00000
3942.00000 1090.00000
3625.00000 1085.00000
IMAGE=D:\2017_Teeth\Teeth_C\B_0000820_H_han_W_3_6_C.JPG
ID=0 
SCALE=0.005179
LM=9
3769.00000 356.00000
4021.00000 366.00000
4097.00000 392.00000
4291.00000 475.00000
4457.00000 690.00000
4070.00000 803.00000
3899.00000 818.00000
4036.00000 748.00000
3687.00000 722.00000
IMAGE=D:\2017_Teeth\Teeth_C\B_0000827_H_hol_W_3_6_C.JPG
ID=1 
SCALE=0.004167
LM=9
3428.00000 1009.00000
3647.00000 1015.00000
3700.00000 1059.00000
3876.00000 1144.00000
4020.00000 1269.00000
3648.00000 1420.00000
3478.00000 1438.00000
3606.00000 1374.00000
3297.00000 1340.00000
IMAGE=D:\2017_Teeth\Teeth_C\B_0001190_D_aaa_A_3_6_C.JPG
ID=2 
SCALE=0.004524
LM=9
3706.00000 1061.00000
3926.00000 1048.00000
3965.00000 1095.00000
4211.00000 1245.00000
4317.00000 1401.00000
3944.00000 1442.00000
3809.00000 1496.00000
3925.00000 1407.00000
3590.00000 1385.00000
IMAGE=D:\2017_Teeth\Teeth_C\B_0001191_D_aaa_A_3_6_C.JPG
ID=3 
SCALE=0.004587
LM=9
3789.00000 719.00000
3995.00000 737.00000
4077.00000 782.00000
4289.00000 920.00000
4422.00000 1118.00000
4029.00000 1199.00000
3828.00000 1238.00000
3989.00000 1170.00000
3628.00000 1111.00000
IMAGE=D:\2017_Teeth\Teeth_C\B_0001328_H_ice_P_3_6_C.JPG
ID=4 
SCALE=0.004423
LM=9
3892.00000 763.00000
4066.00000 747.00000
4143.00000 780.00000
4343.00000 879.00000
4502.00000 1030.00000
4122.00000 1154.00000
3954.00000 1198.00000
4092.00000 1126.00000
3786.00000 1095.00000
IMAGE=D:\2017_Teeth\Teeth_C\B_0001339_H_ice_P_3_6_C.JPG
ID=5 
SCALE=0.004501
LM=9
3814.00000 531.00000
4059.00000 501.00000
4131.00000 544.00000
4388.00000 649.00000
4551.00000 828.00000
4164.00000 961.00000
3973.00000 1022.00000
4126.00000 928.00000
3741.00000 942.00000
IMAGE=D:\2017_Teeth\Teeth_C\B_0001340_H_ice_P_3_6_C.JPG
ID=6 
SCALE=0.003784
LM=9
3591.00000 693.00000
3794.00000 688.00000
3896.00000 740.00000
4104.00000 842.00000
4300.00000 1003.00000
3895.00000 1134.00000
3684.00000 1174.00000
3862.00000 1077.00000
3494.00000 1048.00000
IMAGE=D:\2017_Teeth\Teeth_C\B_0001381_H_ice_P_3_6_C.JPG
ID=7 
SCALE=0.004081
LM=9
4269.00000 683.00000
4466.00000 706.00000
4521.00000 743.00000
4707.00000 885.00000
4857.00000 1134.00000
4442.00000 1173.00000
4245.00000 1196.00000
4426.00000 1132.00000
4104.00000 1109.00000
IMAGE=D:\2017_Teeth\Teeth_C\B_0001382_H_ice_P_3_6_C.JPG
ID=8 
SCALE=0.003936
LM=9
3833.00000 864.00000
4036.00000 838.00000
4092.00000 869.00000
4272.00000 1000.00000
4412.00000 1151.00000
4062.00000 1252.00000
3899.00000 1271.00000
4037.00000 1224.00000
3748.00000 1164.00000
IMAGE=D:\2017_Teeth\Teeth_C\B_0001383_H_ice_P_3_6_C.JPG
ID=9 
SCALE=0.004628
LM=9
3851.00000 830.00000
4027.00000 844.00000
4096.00000 870.00000
4326.00000 977.00000
4426.00000 1131.00000
4078.00000 1236.00000
3893.00000 1277.00000
4046.00000 1219.00000
3722.00000 1166.00000
IMAGE=D:\2017_Teeth\Teeth_C\B_0001385_H_ice_P_3_6_C.JPG
ID=10 
SCALE=0.004877
LM=9
3462.00000 552.00000
3678.00000 549.00000
3763.00000 556.00000
3990.00000 608.00000
4177.00000 779.00000
3818.00000 940.00000
3660.00000 1032.00000
3779.00000 924.00000
3424.00000 962.00000
IMAGE=C:\Users\lheck\Desktop\2017_Teeth\Teeth_C\B_0001387_H_ice_P_3_6_C.JPG
ID=11 
SCALE=0.004032
LM=9
4155.00000 586.00000
4330.00000 620.00000
4408.00000 679.00000
4631.00000 782.00000
4774.00000 995.00000
4376.00000 1100.00000
4187.00000 1139.00000
4353.00000 1066.00000
4016.00000 1035.00000
IMAGE=C:\Users\lheck\Desktop\2017_Teeth\Teeth_C\B_0001388_H_ice_P_3_6_C.JPG
ID=12 
SCALE=0.003689
LM=9
3951.00000 670.00000
4177.00000 640.00000
4241.00000 699.00000
4445.00000 783.00000
4657.00000 980.00000
4269.00000 1085.00000
4076.00000 1141.00000
4239.00000 1055.00000
3856.00000 1046.00000
IMAGE=C:\Users\lheck\Desktop\2017_Teeth\Teeth_C\B_0001389_H_ice_P_3_6_C.JPG
ID=13 
SCALE=0.004542
LM=9
3768.00000 628.00000
4010.00000 613.00000
4084.00000 654.00000
4317.00000 754.00000
4534.00000 973.00000
4100.00000 1075.00000
3914.00000 1119.00000
4068.00000 1029.00000
3694.00000 1003.00000
IMAGE=C:\Users\lheck\Desktop\2017_Teeth\Teeth_C\B_0001390_H_ice_P_3_6_C.JPG
ID=14 
SCALE=0.003920
LM=9
3580.00000 1099.00000
3757.00000 1071.00000
3818.00000 1099.00000
3987.00000 1168.00000
4176.00000 1296.00000
3846.00000 1428.00000
3676.00000 1478.00000
3803.00000 1393.00000
3511.00000 1395.00000
IMAGE=C:\Users\lheck\Desktop\2017_Teeth\Teeth_C\B_0001392_H_ice_P_3_6_C.JPG
ID=15 
SCALE=0.004692
LM=9
4132.00000 749.00000
4374.00000 728.00000
4425.00000 771.00000
4605.00000 864.00000
4793.00000 1046.00000
4404.00000 1137.00000
4195.00000 1182.00000
4382.00000 1098.00000
4018.00000 1104.00000
IMAGE=C:\Users\lheck\Desktop\2017_Teeth\Teeth_C\B_0001393_H_ice_P_3_6_C.JPG
ID=16 
SCALE=0.004484
LM=9
4037.00000 498.00000
4235.00000 497.00000
4290.00000 537.00000
4509.00000 673.00000
4631.00000 895.00000
4297.00000 980.00000
4108.00000 1032.00000
4240.00000 914.00000
3908.00000 887.00000
IMAGE=C:\Users\lheck\Desktop\2017_Teeth\Teeth_C\B_0001394_H_ice_P_3_6_C.JPG
ID=17 
SCALE=0.004346
LM=9
3878.00000 512.00000
4140.00000 551.00000
4214.00000 552.00000
4462.00000 721.00000
4558.00000 900.00000
4169.00000 1017.00000
3974.00000 1052.00000
4126.00000 988.00000
3777.00000 963.00000
IMAGE=C:\Users\lheck\Desktop\2017_Teeth\Teeth_C\B_0001395_H_ice_P_3_6_C.JPG
ID=18 
SCALE=0.004306
LM=9
3448.00000 642.00000
3649.00000 601.00000
3709.00000 643.00000
3893.00000 760.00000
4078.00000 906.00000
3738.00000 1026.00000
3559.00000 1086.00000
3712.00000 992.00000
3392.00000 1009.00000
IMAGE=C:\Users\lheck\Desktop\2017_Teeth\Teeth_C\B_0001437_H_grb_W_3_6_C.JPG
ID=19 
SCALE=0.005076
LM=9
3600.00000 639.00000
3818.00000 662.00000
3847.00000 699.00000
4045.00000 787.00000
4208.00000 883.00000
3829.00000 1024.00000
3681.00000 1055.00000
3813.00000 986.00000
3511.00000 968.00000
IMAGE=C:\Users\lheck\Desktop\2017_Teeth\Teeth_C\B_0001443_H_grb_W_3_6_C.JPG
ID=20 
SCALE=0.004997
LM=9
3722.00000 806.00000
3926.00000 762.00000
4006.00000 789.00000
4222.00000 934.00000
4350.00000 1123.00000
3949.00000 1164.00000
3794.00000 1210.00000
3910.00000 1141.00000
3608.00000 1118.00000
IMAGE=C:\Users\lheck\Desktop\2017_Teeth\Teeth_C\B_0001951_Z_aaa_A_3_6_C.JPG
ID=21 
SCALE=0.004663
LM=9
3826.00000 573.00000
4061.00000 549.00000
4131.00000 596.00000
4327.00000 717.00000
4462.00000 926.00000
4074.00000 995.00000
3924.00000 1037.00000
4061.00000 947.00000
3708.00000 950.00000
IMAGE=C:\Users\lheck\Desktop\2017_Teeth\Teeth_C\B_0002016_H_thb_F_3_6_C.JPG
ID=22 
SCALE=0.004237
LM=9
3703.00000 885.00000
3888.00000 865.00000
3927.00000 900.00000
4129.00000 1044.00000
4237.00000 1160.00000
3902.00000 1234.00000
3771.00000 1286.00000
3850.00000 1202.00000
3615.00000 1200.00000
IMAGE=C:\Users\lheck\Desktop\2017_Teeth\Teeth_C\B_0002027_D_aaa_A_3_6_C.JPG
ID=23 
SCALE=0.004736
LM=9
3720.00000 804.00000
3966.00000 763.00000
4007.00000 781.00000
4247.00000 907.00000
4368.00000 1025.00000
3978.00000 1158.00000
3836.00000 1199.00000
3940.00000 1122.00000
3623.00000 1130.00000
IMAGE=C:\Users\lheck\Desktop\2017_Teeth\Teeth_C\B_0002988_Z_aaa_A_3_6_C.JPG
ID=24 
SCALE=0.004253
LM=9
3988.00000 830.00000
4186.00000 777.00000
4242.00000 824.00000
4430.00000 916.00000
4584.00000 1061.00000
4234.00000 1131.00000
4064.00000 1180.00000
4198.00000 1088.00000
3919.00000 1112.00000
IMAGE=C:\Users\lheck\Desktop\2017_Teeth\Teeth_C\B_0003357_H_trk_W_3_6_C.JPG
ID=25 
SCALE=0.004877
LM=9
3874.00000 972.00000
4079.00000 994.00000
4128.00000 1052.00000
4304.00000 1157.00000
4364.00000 1339.00000
4058.00000 1373.00000
3901.00000 1409.00000
4034.00000 1351.00000
3737.00000 1300.00000
IMAGE=C:\Users\lheck\Desktop\2017_Teeth\Teeth_C\B_0003360_H_trk_W_3_6_C.JPG
ID=26 
SCALE=0.004694
LM=9
3632.00000 673.00000
3801.00000 632.00000
3861.00000 669.00000
4054.00000 729.00000
4248.00000 881.00000
3905.00000 994.00000
3761.00000 1029.00000
3864.00000 944.00000
3575.00000 967.00000
IMAGE=C:\Users\lheck\Desktop\2017_Teeth\Teeth_C\B_0003362_H_trk_W_3_6_C.JPG
ID=27 
SCALE=0.005376
LM=9
3838.00000 560.00000
4074.00000 546.00000
4150.00000 580.00000
4361.00000 648.00000
4540.00000 857.00000
4147.00000 980.00000
3978.00000 1039.00000
4097.00000 951.00000
3754.00000 947.00000
IMAGE=C:\Users\lheck\Desktop\2017_Teeth\Teeth_C\B_0003365_H_trk_W_3_6_C.JPG
ID=28 
SCALE=0.004406
LM=9
3914.00000 580.00000
4146.00000 583.00000
4213.00000 613.00000
4414.00000 731.00000
4581.00000 941.00000
4193.00000 1018.00000
3995.00000 1049.00000
4147.00000 981.00000
3821.00000 958.00000
IMAGE=C:\Users\lheck\Desktop\2017_Teeth\Teeth_C\B_0003371_H_thb_F_3_6_C.JPG
ID=29 
SCALE=0.004291
LM=9
3931.00000 604.00000
4178.00000 580.00000
4273.00000 647.00000
4499.00000 723.00000
4642.00000 923.00000
4235.00000 1054.00000
4025.00000 1116.00000
4188.00000 1025.00000
3824.00000 1002.00000
IMAGE=C:\Users\lheck\Desktop\2017_Teeth\Teeth_C\B_0006784_H_tog_P_3_6_C.JPG
ID=30 
SCALE=0.004000
LM=9
3568.00000 842.00000
3771.00000 816.00000
3809.00000 827.00000
4014.00000 1010.00000
4107.00000 1180.00000
3780.00000 1216.00000
3641.00000 1256.00000
3731.00000 1184.00000
3502.00000 1176.00000
IMAGE=C:\Users\lheck\Desktop\2017_Teeth\Teeth_C\B_0006787_H_tog_P_3_6_C.JPG
ID=31 
SCALE=0.004184
LM=9
3889.00000 772.00000
4091.00000 713.00000
4138.00000 737.00000
4396.00000 887.00000
4523.00000 1037.00000
4169.00000 1183.00000
4014.00000 1254.00000
4116.00000 1140.00000
3829.00000 1157.00000
IMAGE=C:\Users\lheck\Desktop\2017_Teeth\Teeth_C\B_0006804_H_tog_P_3_6_C.JPG
ID=32 
SCALE=0.003233
LM=9
3708.00000 718.00000
3965.00000 648.00000
4015.00000 665.00000
4322.00000 802.00000
4431.00000 903.00000
4059.00000 1122.00000
3930.00000 1192.00000
3993.00000 1118.00000
3645.00000 1120.00000
IMAGE=C:\Users\lheck\Desktop\2017_Teeth\Teeth_C\B_0012567_Z_aaa_A_3_6_C.JPG
ID=33 
SCALE=0.004325
LM=9
3871.00000 953.00000
4133.00000 944.00000
4186.00000 962.00000
4416.00000 1121.00000
4537.00000 1285.00000
4134.00000 1377.00000
3972.00000 1416.00000
4092.00000 1357.00000
3755.00000 1330.00000
IMAGE=C:\Users\lheck\Desktop\2017_Teeth\Teeth_C\B_0012578_Z_aaa_A_3_6_C.JPG
ID=34 
SCALE=0.004081
LM=9
3589.00000 913.00000
3790.00000 894.00000
3853.00000 932.00000
4028.00000 1023.00000
4161.00000 1169.00000
3805.00000 1237.00000
3678.00000 1261.00000
3773.00000 1210.00000
3539.00000 1207.00000
IMAGE=C:\Users\lheck\Desktop\2017_Teeth\Teeth_C\B_0013223_Z_aaa_A_3_6_C.JPG
ID=35 
SCALE=0.005128
LM=9
3755.00000 818.00000
3926.00000 825.00000
3961.00000 836.00000
4162.00000 1025.00000
4227.00000 1160.00000
3923.00000 1208.00000
3799.00000 1226.00000
3885.00000 1155.00000
3671.00000 1142.00000
IMAGE=C:\Users\lheck\Desktop\2017_Teeth\Teeth_C\B_0013415_Z_aaa_A_3_6_C.JPG
ID=36 
SCALE=0.005041
LM=9
3635.00000 772.00000
3844.00000 763.00000
3915.00000 774.00000
4161.00000 928.00000
4249.00000 1109.00000
3900.00000 1173.00000
3745.00000 1213.00000
3825.00000 1138.00000
3545.00000 1109.00000
IMAGE=C:\Users\lheck\Desktop\2017_Teeth\Teeth_C\B_0015716_D_aaa_A_3_6_C.JPG
ID=37 
SCALE=0.004713
LM=9
3941.00000 898.00000
4136.00000 845.00000
4257.00000 898.00000
4455.00000 956.00000
4644.00000 1158.00000
4237.00000 1251.00000
4053.00000 1299.00000
4188.00000 1225.00000
3856.00000 1228.00000
IMAGE=C:\Users\lheck\Desktop\2017_Teeth\Teeth_C\B_0017577_Z_aaa_A_3_6_C.JPG
ID=38 
SCALE=0.004729
LM=9
3512.00000 588.00000
3695.00000 593.00000
3761.00000 629.00000
3930.00000 735.00000
4082.00000 895.00000
3746.00000 968.00000
3590.00000 980.00000
3717.00000 928.00000
3433.00000 873.00000
IMAGE=C:\Users\lheck\Desktop\2017_Teeth\Teeth_C\B_0022617_Z_aaa_A_3_6_C.JPG
ID=39 
SCALE=0.005050
LM=9
3411.00000 866.00000
3580.00000 843.00000
3651.00000 865.00000
3845.00000 913.00000
3993.00000 1030.00000
3636.00000 1170.00000
3500.00000 1218.00000
3601.00000 1151.00000
3335.00000 1159.00000
IMAGE=C:\Users\lheck\Desktop\2017_Teeth\Teeth_C\B_0023249_Z_aaa_A_3_6_C.JPG
ID=40 
SCALE=0.004291
LM=9
3825.00000 840.00000
4018.00000 837.00000
4103.00000 887.00000
4246.00000 964.00000
4309.00000 1127.00000
3964.00000 1199.00000
3831.00000 1223.00000
3939.00000 1171.00000
3676.00000 1139.00000
IMAGE=C:\Users\lheck\Desktop\2017_Teeth\Teeth_C\B_0023431_Z_aaa_A_3_6_C.JPG
ID=41 
SCALE=0.004896
LM=9
3558.00000 629.00000
3743.00000 607.00000
3800.00000 624.00000
4003.00000 704.00000
4156.00000 863.00000
3775.00000 1028.00000
3595.00000 1049.00000
3750.00000 980.00000
3444.00000 953.00000
IMAGE=C:\Users\lheck\Desktop\2017_Teeth\Teeth_C\B_0032172_D_aaa_A_3_6_C.JPG
ID=42 
SCALE=0.004602
LM=9
3969.00000 539.00000
4219.00000 522.00000
4299.00000 524.00000
4553.00000 613.00000
4716.00000 765.00000
4291.00000 992.00000
4080.00000 1041.00000
4255.00000 957.00000
3890.00000 917.00000
IMAGE=C:\Users\lheck\Desktop\2017_Teeth\Teeth_C\B_0032175_D_aaa_A_3_6_C.JPG
ID=43 
SCALE=0.003917
LM=9
3655.00000 945.00000
3862.00000 959.00000
3921.00000 987.00000
4149.00000 1112.00000
4225.00000 1225.00000
3885.00000 1318.00000
3695.00000 1328.00000
3840.00000 1296.00000
3555.00000 1229.00000
IMAGE=C:\Users\lheck\Desktop\2017_Teeth\Teeth_C\B_0032519_D_aaa_A_3_6_C.JPG
ID=44 
SCALE=0.005201
LM=9
3710.00000 736.00000
3903.00000 753.00000
3943.00000 768.00000
4198.00000 967.00000
4326.00000 1135.00000
3874.00000 1147.00000
3720.00000 1192.00000
3863.00000 1097.00000
3581.00000 1057.00000
IMAGE=C:\Users\lheck\Desktop\2017_Teeth\Teeth_C\B_0033809_D_aaa_A_3_6_C.JPG
ID=45 
SCALE=0.004235
LM=9
3702.00000 747.00000
3947.00000 668.00000
3998.00000 672.00000
4255.00000 801.00000
4366.00000 939.00000
3976.00000 1081.00000
3867.00000 1137.00000
3943.00000 1054.00000
3656.00000 1074.00000
IMAGE=C:\Users\lheck\Desktop\2017_Teeth\Teeth_C\B_0033960_Z_aaa_A_3_6_C.JPG
ID=46 
SCALE=0.004262
LM=9
3749.00000 589.00000
3953.00000 580.00000
4020.00000 628.00000
4222.00000 725.00000
4388.00000 888.00000
3982.00000 1014.00000
3842.00000 1034.00000
3938.00000 970.00000
3662.00000 966.00000
IMAGE=C:\Users\lheck\Desktop\2017_Teeth\Teeth_C\B_0043157_Z_aaa_A_3_6_C.JPG
ID=47 
SCALE=0.004291
LM=9
3724.00000 857.00000
3908.00000 808.00000
4011.00000 847.00000
4172.00000 930.00000
4315.00000 1092.00000
3933.00000 1239.00000
3782.00000 1274.00000
3897.00000 1207.00000
3605.00000 1210.00000
IMAGE=C:\Users\lheck\Desktop\2017_Teeth\Teeth_C\B_0046167_Z_aaa_A_3_6_C.JPG
ID=48 
SCALE=0.004668
LM=9
3886.00000 891.00000
4109.00000 842.00000
4148.00000 852.00000
4388.00000 996.00000
4500.00000 1184.00000
4120.00000 1227.00000
3990.00000 1267.00000
4083.00000 1196.00000
3812.00000 1226.00000
IMAGE=C:\Users\lheck\Desktop\2017_Teeth\Teeth_C\B_0047489_Z_aaa_A_3_6_C.JPG
ID=49 
SCALE=0.004714
LM=9
3617.00000 871.00000
3818.00000 866.00000
3881.00000 933.00000
4104.00000 1018.00000
4268.00000 1169.00000
3869.00000 1270.00000
3690.00000 1301.00000
3831.00000 1232.00000
3525.00000 1196.00000
IMAGE=C:\Users\lheck\Desktop\2017_Teeth\Teeth_C\B_0060363_P_aaa_A_3_6_C.JPG
ID=50 
SCALE=0.004899
LM=9
3838.00000 946.00000
4013.00000 944.00000
4092.00000 976.00000
4288.00000 1107.00000
4374.00000 1274.00000
3996.00000 1383.00000
3827.00000 1423.00000
3943.00000 1364.00000
3685.00000 1319.00000
IMAGE=C:\Users\lheck\Desktop\2017_Teeth\Teeth_C\B_0070038_D_aaa_A_3_6_C.JPG
ID=51 
SCALE=0.004444
LM=9
3754.00000 930.00000
3944.00000 926.00000
4071.00000 972.00000
4291.00000 1128.00000
4398.00000 1334.00000
4005.00000 1351.00000
3847.00000 1365.00000
3966.00000 1324.00000
3625.00000 1284.00000
IMAGE=C:\Users\lheck\Desktop\2017_Teeth\Teeth_C\B_0070201_Z_aaa_A_3_6_C.JPG
ID=52 
SCALE=0.004974
LM=9
3835.00000 651.00000
4022.00000 609.00000
4130.00000 655.00000
4319.00000 744.00000
4491.00000 970.00000
4114.00000 1084.00000
3937.00000 1120.00000
4067.00000 1045.00000
3760.00000 1050.00000
IMAGE=C:\Users\lheck\Desktop\2017_Teeth\Teeth_C\B_0070295_Z_aaa_A_3_6_C.JPG
ID=53 
SCALE=0.004172
LM=9
3637.00000 890.00000
3818.00000 887.00000
3887.00000 918.00000
4040.00000 991.00000
4118.00000 1148.00000
3833.00000 1257.00000
3707.00000 1322.00000
3793.00000 1245.00000
3532.00000 1242.00000
IMAGE=C:\Users\lheck\Desktop\2017_Teeth\Teeth_C\B_0070298_Z_aaa_A_3_6_C.JPG
ID=54 
SCALE=0.005126
LM=9
4080.00000 689.00000
4272.00000 626.00000
4366.00000 698.00000
4561.00000 796.00000
4666.00000 1060.00000
4305.00000 1116.00000
4125.00000 1169.00000
4259.00000 1080.00000
3933.00000 1096.00000
IMAGE=C:\Users\lheck\Desktop\2017_Teeth\Teeth_C\B_0070299_Z_aaa_A_3_6_C.JPG
ID=55 
SCALE=0.004166
LM=9
3681.00000 779.00000
3928.00000 737.00000
3984.00000 817.00000
4209.00000 937.00000
4360.00000 1089.00000
3923.00000 1217.00000
3776.00000 1227.00000
3906.00000 1178.00000
3587.00000 1144.00000
IMAGE=C:\Users\lheck\Desktop\2017_Teeth\Teeth_C\B_0070300_Z_aaa_A_3_6_C.JPG
ID=56 
SCALE=0.004132
LM=9
3602.00000 814.00000
3783.00000 792.00000
3837.00000 807.00000
4060.00000 902.00000
4213.00000 1006.00000
3847.00000 1159.00000
3718.00000 1203.00000
3811.00000 1115.00000
3548.00000 1125.00000
IMAGE=C:\Users\lheck\Desktop\2017_Teeth\Teeth_C\B_0070307_D_aaa_A_3_6_C.JPG
ID=57 
SCALE=0.004504
LM=9
3769.00000 829.00000
3962.00000 802.00000
4028.00000 830.00000
4224.00000 965.00000
4353.00000 1170.00000
3944.00000 1205.00000
3805.00000 1235.00000
3923.00000 1186.00000
3663.00000 1156.00000
IMAGE=C:\Users\lheck\Desktop\2017_Teeth\Teeth_C\B_0070324_Z_aaa_A_3_6_C.JPG
ID=58 
SCALE=0.004854
LM=9
3648.00000 728.00000
3859.00000 731.00000
3922.00000 756.00000
4142.00000 866.00000
4240.00000 1030.00000
3836.00000 1114.00000
3696.00000 1156.00000
3806.00000 1090.00000
3510.00000 1100.00000
IMAGE=C:\Users\lheck\Desktop\2017_Teeth\Teeth_C\B_0070333_Z_aaa_A_3_6_C.JPG
ID=59 
SCALE=0.004554
LM=9
3197.00000 916.00000
3353.00000 903.00000
3402.00000 921.00000
3574.00000 1040.00000
3642.00000 1163.00000
3375.00000 1218.00000
3281.00000 1248.00000
3351.00000 1193.00000
3127.00000 1176.00000
IMAGE=C:\Users\lheck\Desktop\2017_Teeth\Teeth_C\B_0070340_Z_aaa_A_3_6_C.JPG
ID=60 
SCALE=0.004950
LM=9
3870.00000 886.00000
4055.00000 843.00000
4102.00000 892.00000
4297.00000 985.00000
4450.00000 1183.00000
4052.00000 1248.00000
3925.00000 1291.00000
4036.00000 1210.00000
3781.00000 1241.00000
IMAGE=C:\Users\lheck\Desktop\2017_Teeth\Teeth_C\B_0077168_Z_aaa_A_3_6_C.JPG
ID=61 
SCALE=0.004629
LM=9
3944.00000 849.00000
4225.00000 796.00000
4303.00000 848.00000
4566.00000 968.00000
4703.00000 1181.00000
4250.00000 1315.00000
4014.00000 1334.00000
4222.00000 1272.00000
3825.00000 1202.00000
IMAGE=C:\Users\lheck\Desktop\2017_Teeth\Teeth_C\B_0083377_D_aaa_A_3_6_C.JPG
ID=62 
SCALE=0.004048
LM=9
3821.00000 707.00000
4068.00000 673.00000
4139.00000 708.00000
4379.00000 846.00000
4504.00000 1074.00000
4085.00000 1164.00000
3885.00000 1175.00000
4055.00000 1122.00000
3710.00000 1062.00000
IMAGE=C:\Users\lheck\Desktop\2017_Teeth\Teeth_C\B_0091106_D_aaa_A_3_6_C.JPG
ID=63 
SCALE=0.003921
LM=9
3736.00000 676.00000
3908.00000 671.00000
3980.00000 681.00000
4201.00000 837.00000
4367.00000 1010.00000
3977.00000 1088.00000
3827.00000 1113.00000
3950.00000 1024.00000
3648.00000 1023.00000
IMAGE=C:\Users\lheck\Desktop\2017_Teeth\Teeth_C\B_0091107_D_aaa_A_3_6_C.JPG
ID=64 
SCALE=0.004233
LM=9
3705.00000 856.00000
3835.00000 847.00000
3899.00000 885.00000
4080.00000 973.00000
4292.00000 1128.00000
3951.00000 1179.00000
3777.00000 1181.00000
3909.00000 1121.00000
3614.00000 1113.00000
IMAGE=C:\Users\lheck\Desktop\2017_Teeth\Teeth_C\H_00Earb2_H_arb_F_3_6_C.JPG
ID=66 
SCALE=0.005680
LM=9
3638.00000 1165.00000
3771.00000 1174.00000
3825.00000 1209.00000
3956.00000 1321.00000
4071.00000 1448.00000
3808.00000 1494.00000
3683.00000 1508.00000
3789.00000 1476.00000
3562.00000 1421.00000
IMAGE=C:\Users\lheck\Desktop\2017_Teeth\Teeth_C\H_00Earb4_H_arb_F_3_6_C.JPG
ID=67 
SCALE=0.006727
LM=9
3292.00000 1051.00000
3428.00000 1037.00000
3494.00000 1056.00000
3617.00000 1090.00000
3720.00000 1184.00000
3494.00000 1281.00000
3375.00000 1316.00000
3463.00000 1268.00000
3237.00000 1258.00000
IMAGE=C:\Users\lheck\Desktop\2017_Teeth\Teeth_C\H_00Earb5_H_arb_F_3_6_C.JPG
ID=68 
SCALE=0.007632
LM=9
3515.00000 760.00000
3678.00000 739.00000
3745.00000 795.00000
3920.00000 863.00000
4041.00000 986.00000
3726.00000 1051.00000
3567.00000 1061.00000
3703.00000 1027.00000
3432.00000 1000.00000
IMAGE=C:\Users\lheck\Desktop\2017_Teeth\Teeth_C\H_00Earb8_H_han_W_4_6_C.JPG
ID=70 
SCALE=0.007462
LM=9
3277.00000 791.00000
3410.00000 775.00000
3460.00000 806.00000
3604.00000 875.00000
3734.00000 1004.00000
3477.00000 1068.00000
3351.00000 1099.00000
3457.00000 1056.00000
3225.00000 1044.00000
IMAGE=C:\Users\lheck\Desktop\2017_Teeth\Teeth_C\H_00Eblg1_H_blg_C_3_6_C.JPG
ID=71 
SCALE=0.007674
LM=9
3616.00000 649.00000
3787.00000 590.00000
3856.00000 618.00000
4043.00000 686.00000
4221.00000 825.00000
3905.00000 932.00000
3751.00000 1003.00000
3858.00000 920.00000
3589.00000 961.00000
IMAGE=C:\Users\lheck\Desktop\2017_Teeth\Teeth_C\H_00Eblg2_H_blg_C_3_6_C.JPG
ID=72 
SCALE=0.005609
LM=9
3810.00000 730.00000
3947.00000 750.00000
4012.00000 765.00000
4166.00000 831.00000
4281.00000 965.00000
3998.00000 1062.00000
3872.00000 1104.00000
3977.00000 1042.00000
3711.00000 1055.00000
IMAGE=C:\Users\lheck\Desktop\2017_Teeth\Teeth_C\H_00Eblg5_H_blg_C_3_6_C.JPG
ID=74 
SCALE=0.007117
LM=9
3341.00000 1046.00000
3480.00000 1016.00000
3525.00000 1035.00000
3672.00000 1085.00000
3814.00000 1191.00000
3565.00000 1289.00000
3445.00000 1343.00000
3527.00000 1263.00000
3302.00000 1292.00000
IMAGE=C:\Users\lheck\Desktop\2017_Teeth\Teeth_C\H_00Eind1_H_ind_P_3_6_C.JPG
ID=76 
SCALE=0.006749
LM=9
3781.00000 1194.00000
3940.00000 1200.00000
3988.00000 1218.00000
4138.00000 1286.00000
4226.00000 1440.00000
3970.00000 1501.00000
3840.00000 1523.00000
3945.00000 1471.00000
3711.00000 1466.00000
IMAGE=C:\Users\lheck\Desktop\2017_Teeth\Teeth_C\H_00Eind2_H_ind_P_3_6_C.JPG
ID=77 
SCALE=0.006246
LM=9
3340.00000 1245.00000
3490.00000 1240.00000
3534.00000 1285.00000
3636.00000 1363.00000
3707.00000 1486.00000
3482.00000 1527.00000
3363.00000 1549.00000
3465.00000 1505.00000
3252.00000 1477.00000
IMAGE=C:\Users\lheck\Desktop\2017_Teeth\Teeth_C\H_00Ekor1_H_kos_W_3_6_C.JPG
ID=78 
SCALE=0.006459
LM=9
3227.00000 1002.00000
3359.00000 992.00000
3393.00000 1009.00000
3526.00000 1047.00000
3642.00000 1124.00000
3414.00000 1219.00000
3310.00000 1276.00000
3387.00000 1205.00000
3172.00000 1195.00000
IMAGE=C:\Users\lheck\Desktop\2017_Teeth\Teeth_C\H_00Emgl3_H_mon_P_3_6_C.JPG
ID=80 
SCALE=0.007692
LM=9
3657.00000 702.00000
3826.00000 680.00000
3889.00000 710.00000
4067.00000 801.00000
4196.00000 970.00000
3854.00000 1027.00000
3689.00000 1079.00000
3824.00000 994.00000
3537.00000 1023.00000
IMAGE=C:\Users\lheck\Desktop\2017_Teeth\Teeth_C\H_00Esfk1_H_suf_C_3_6_C.JPG
ID=82 
SCALE=0.005346
LM=9
3701.00000 817.00000
3878.00000 805.00000
3951.00000 828.00000
4176.00000 893.00000
4330.00000 969.00000
4008.00000 1113.00000
3817.00000 1162.00000
3945.00000 1067.00000
3653.00000 1119.00000
IMAGE=C:\Users\lheck\Desktop\2017_Teeth\Teeth_C\H_00Eshr1_H_shi_C_3_6_C.JPG
ID=83 
SCALE=0.005771
LM=9
3508.00000 647.00000
3687.00000 645.00000
3744.00000 689.00000
3893.00000 783.00000
3998.00000 961.00000
3721.00000 1015.00000
3567.00000 1039.00000
3695.00000 988.00000
3418.00000 975.00000
IMAGE=C:\Users\lheck\Desktop\2017_Teeth\Teeth_C\H_0Ecldd1_H_cds_C_3_6_C.JPG
ID=84 
SCALE=0.005950
LM=9
3419.00000 833.00000
3571.00000 821.00000
3637.00000 850.00000
3797.00000 923.00000
3970.00000 1062.00000
3605.00000 1129.00000
3474.00000 1168.00000
3583.00000 1103.00000
3334.00000 1130.00000
IMAGE=C:\Users\lheck\Desktop\2017_Teeth\Teeth_C\H_0Ecldd4_H_cds_C_3_6_C.JPG
ID=85 
SCALE=0.006991
LM=9
3638.00000 1066.00000
3811.00000 1092.00000
3852.00000 1135.00000
4001.00000 1212.00000
4132.00000 1350.00000
3856.00000 1362.00000
3741.00000 1388.00000
3834.00000 1331.00000
3586.00000 1327.00000
IMAGE=C:\Users\lheck\Desktop\2017_Teeth\Teeth_C\H_0Ecldd5_H_cds_C_3_6_C.JPG
ID=86 
SCALE=0.007690
LM=9
3451.00000 837.00000
3594.00000 840.00000
3641.00000 880.00000
3794.00000 941.00000
3920.00000 1103.00000
3606.00000 1152.00000
3471.00000 1177.00000
3564.00000 1122.00000
3346.00000 1109.00000
IMAGE=C:\Users\lheck\Desktop\2017_Teeth\Teeth_C\H_0EeglH1_H_thb_F_3_6_C.JPG
ID=87 
SCALE=0.006620
LM=9
3412.00000 1022.00000
3562.00000 1000.00000
3617.00000 1038.00000
3781.00000 1107.00000
3904.00000 1245.00000
3635.00000 1297.00000
3497.00000 1338.00000
3615.00000 1280.00000
3360.00000 1278.00000
IMAGE=C:\Users\lheck\Desktop\2017_Teeth\Teeth_C\H_0Egrbd2_H_grb_W_3_6_C.JPG
ID=88 
SCALE=0.006531
LM=9
3592.00000 1160.00000
3719.00000 1162.00000
3753.00000 1196.00000
3851.00000 1236.00000
3934.00000 1373.00000
3729.00000 1403.00000
3620.00000 1429.00000
3710.00000 1375.00000
3512.00000 1386.00000
IMAGE=C:\Users\lheck\Desktop\2017_Teeth\Teeth_C\H_0Eoldb1_H_odb_W_3_6_C.JPG
ID=89 
SCALE=0.007565
LM=9
3641.00000 918.00000
3792.00000 934.00000
3823.00000 957.00000
3939.00000 1015.00000
4018.00000 1128.00000
3789.00000 1219.00000
3683.00000 1237.00000
3761.00000 1180.00000
3550.00000 1167.00000
IMAGE=C:\Users\lheck\Desktop\2017_Teeth\Teeth_C\H_0Eparb1_H_arb_F_3_6_C.JPG
ID=90 
SCALE=0.006661
LM=9
3479.00000 947.00000
3637.00000 915.00000
3705.00000 962.00000
3827.00000 998.00000
3927.00000 1118.00000
3668.00000 1198.00000
3549.00000 1242.00000
3656.00000 1177.00000
3412.00000 1187.00000
IMAGE=C:\Users\lheck\Desktop\2017_Teeth\Teeth_C\H_0Estmk2_H_stm_W_3_6_C.JPG
ID=91 
SCALE=0.006605
LM=9
3505.00000 916.00000
3687.00000 885.00000
3751.00000 912.00000
3928.00000 1006.00000
4068.00000 1158.00000
3766.00000 1227.00000
3626.00000 1259.00000
3741.00000 1193.00000
3490.00000 1211.00000
IMAGE=C:\Users\lheck\Desktop\2017_Teeth\Teeth_C\K_0001760_H_ice_P_3_6_C.JPG
ID=92 
SCALE=0.005075
LM=9
4132.00000 448.00000
4348.00000 410.00000
4405.00000 444.00000
4613.00000 574.00000
4788.00000 744.00000
4419.00000 899.00000
4238.00000 971.00000
4380.00000 853.00000
4068.00000 834.00000
IMAGE=C:\Users\lheck\Desktop\2017_Teeth\Teeth_C\K_0001851_H_ice_P_3_6_C.JPG
ID=93 
SCALE=0.004183
LM=9
3760.00000 836.00000
3985.00000 829.00000
4070.00000 849.00000
4267.00000 956.00000
4414.00000 1150.00000
4044.00000 1248.00000
3863.00000 1314.00000
4008.00000 1215.00000
3638.00000 1231.00000
IMAGE=C:\Users\lheck\Desktop\2017_Teeth\Teeth_C\K_0002217_H_ice_P_3_6_C.JPG
ID=94 
SCALE=0.004620
LM=9
3826.00000 716.00000
4062.00000 665.00000
4143.00000 705.00000
4429.00000 790.00000
4649.00000 911.00000
4169.00000 1069.00000
3987.00000 1129.00000
4121.00000 1024.00000
3729.00000 1076.00000
IMAGE=C:\Users\lheck\Desktop\2017_Teeth\Teeth_C\K_0011393_H_han_W_3_6_C.JPG
ID=95 
SCALE=0.004181
LM=9
4034.00000 580.00000
4257.00000 600.00000
4335.00000 631.00000
4545.00000 767.00000
4683.00000 960.00000
4199.00000 1051.00000
4017.00000 1110.00000
4168.00000 1024.00000
3841.00000 993.00000
IMAGE=C:\Users\lheck\Desktop\2017_Teeth\Teeth_C\K_0015833_H_grp_P_3_6_C.JPG
ID=96 
SCALE=0.004073
LM=9
3878.00000 634.00000
4066.00000 660.00000
4138.00000 692.00000
4337.00000 830.00000
4469.00000 1005.00000
4131.00000 1139.00000
3951.00000 1181.00000
4098.00000 1118.00000
3762.00000 1086.00000
IMAGE=C:\Users\lheck\Desktop\2017_Teeth\Teeth_C\K_0016437_H_she_P_3_6_C.JPG
ID=97 
SCALE=0.004149
LM=9
3911.00000 875.00000
4145.00000 845.00000
4200.00000 877.00000
4450.00000 954.00000
4584.00000 1102.00000
4192.00000 1248.00000
4003.00000 1338.00000
4153.00000 1241.00000
3808.00000 1232.00000
IMAGE=C:\Users\lheck\Desktop\2017_Teeth\Teeth_C\K_0016438_H_she_P_3_6_C.JPG
ID=98 
SCALE=0.003582
LM=9
3601.00000 1111.00000
3773.00000 1097.00000
3851.00000 1138.00000
4025.00000 1223.00000
4191.00000 1409.00000
3835.00000 1447.00000
3693.00000 1479.00000
3822.00000 1419.00000
3518.00000 1410.00000
IMAGE=C:\Users\lheck\Desktop\2017_Teeth\Teeth_C\K_0016719_H_wel_P_3_6_C.JPG
ID=99 
SCALE=0.005176
LM=9
4040.00000 821.00000
4232.00000 836.00000
4297.00000 854.00000
4470.00000 985.00000
4618.00000 1162.00000
4228.00000 1255.00000
4043.00000 1303.00000
4203.00000 1237.00000
3861.00000 1223.00000
IMAGE=C:\Users\lheck\Desktop\2017_Teeth\Teeth_C\K_0017019_H_hny_W_3_6_C.JPG
ID=100 
SCALE=0.004347
LM=9
3710.00000 835.00000
3927.00000 787.00000
4015.00000 858.00000
4276.00000 913.00000
4450.00000 1064.00000
4023.00000 1177.00000
3837.00000 1235.00000
3994.00000 1133.00000
3626.00000 1177.00000
IMAGE=C:\Users\lheck\Desktop\2017_Teeth\Teeth_C\K_0017173_H_wel_P_2_5_C.JPG
ID=101 
SCALE=0.003817
LM=9
4136.00000 696.00000
4403.00000 708.00000
4499.00000 745.00000
4680.00000 867.00000
4840.00000 1060.00000
4417.00000 1157.00000
4205.00000 1203.00000
4389.00000 1120.00000
4017.00000 1096.00000
IMAGE=C:\Users\lheck\Desktop\2017_Teeth\Teeth_C\K_0017174_H_hny_W_3_6_C.JPG
ID=102 
SCALE=0.003676
LM=9
4191.00000 905.00000
4417.00000 932.00000
4459.00000 979.00000
4683.00000 1099.00000
4777.00000 1243.00000
4456.00000 1324.00000
4258.00000 1380.00000
4412.00000 1311.00000
4078.00000 1272.00000
IMAGE=C:\Users\lheck\Desktop\2017_Teeth\Teeth_C\K_0017290_H_she_P_2_5_C.JPG
ID=103 
SCALE=0.004184
LM=9
4012.00000 780.00000
4228.00000 766.00000
4282.00000 798.00000
4470.00000 882.00000
4584.00000 1031.00000
4241.00000 1139.00000
4092.00000 1191.00000
4203.00000 1093.00000
3906.00000 1120.00000
IMAGE=C:\Users\lheck\Desktop\2017_Teeth\Teeth_C\K_0019782_H_wel_P_3_6_C.JPG
ID=105 
SCALE=0.004817
LM=9
4077.00000 1025.00000
4284.00000 975.00000
4344.00000 983.00000
4569.00000 1096.00000
4711.00000 1254.00000
4321.00000 1375.00000
4145.00000 1440.00000
4290.00000 1343.00000
3944.00000 1334.00000
IMAGE=C:\Users\lheck\Desktop\2017_Teeth\Teeth_C\K_0019937_H_wel_P_3_6_C.JPG
ID=106 
SCALE=0.004032
LM=9
3556.00000 1109.00000
3744.00000 1115.00000
3815.00000 1173.00000
3986.00000 1250.00000
4158.00000 1413.00000
3801.00000 1498.00000
3641.00000 1526.00000
3774.00000 1471.00000
3468.00000 1428.00000
IMAGE=C:\Users\lheck\Desktop\2017_Teeth\Teeth_C\K_0023613_H_she_P_3_6_C.JPG
ID=107 
SCALE=0.004646
LM=9
4019.00000 922.00000
4351.00000 938.00000
4387.00000 1016.00000
4642.00000 1121.00000
4731.00000 1259.00000
4344.00000 1376.00000
4168.00000 1427.00000
4305.00000 1348.00000
3895.00000 1300.00000
IMAGE=C:\Users\lheck\Desktop\2017_Teeth\Teeth_C\K_0024678_H_wel_P_3_6_C.JPG
ID=108 
SCALE=0.004048
LM=9
4009.00000 627.00000
4241.00000 600.00000
4324.00000 631.00000
4582.00000 760.00000
4785.00000 972.00000
4310.00000 1107.00000
4121.00000 1155.00000
4264.00000 1081.00000
3876.00000 1041.00000
IMAGE=C:\Users\lheck\Desktop\2017_Teeth\Teeth_C\K_0024750_H_wel_P_3_6_C.JPG
ID=109 
SCALE=0.003347
LM=9
4063.00000 696.00000
4289.00000 712.00000
4335.00000 736.00000
4556.00000 835.00000
4650.00000 1000.00000
4296.00000 1118.00000
4101.00000 1181.00000
4264.00000 1106.00000
3933.00000 1070.00000
IMAGE=C:\Users\lheck\Desktop\2017_Teeth\Teeth_C\K_0025239_H_grp_P_3_6_C.JPG
ID=110 
SCALE=0.004889
LM=9
3869.00000 688.00000
4139.00000 670.00000
4197.00000 730.00000
4406.00000 792.00000
4505.00000 906.00000
4210.00000 1073.00000
4008.00000 1167.00000
4163.00000 1063.00000
3804.00000 1049.00000
IMAGE=C:\Users\lheck\Desktop\2017_Teeth\Teeth_C\K_0031431_H_kon_P_3_6_C.JPG
ID=111 
SCALE=0.004301
LM=9
3359.00000 1220.00000
3467.00000 1207.00000
3498.00000 1222.00000
3592.00000 1272.00000
3659.00000 1349.00000
3488.00000 1406.00000
3393.00000 1431.00000
3473.00000 1393.00000
3306.00000 1390.00000
IMAGE=C:\Users\lheck\Desktop\2017_Teeth\Teeth_C\K_0031851_H_exm_P_3_6_C.JPG
ID=112 
SCALE=0.010983
LM=9
3654.00000 1013.00000
3778.00000 1013.00000
3830.00000 1050.00000
4044.00000 1156.00000
4177.00000 1309.00000
3842.00000 1358.00000
3665.00000 1384.00000
3800.00000 1304.00000
3576.00000 1289.00000
IMAGE=C:\Users\lheck\Desktop\2017_Teeth\Teeth_C\V_0000112_H_scp_P_4_6_C.JPG
ID=113 
SCALE=0.004441
LM=9
3673.00000 912.00000
3884.00000 852.00000
3968.00000 918.00000
4167.00000 1052.00000
4288.00000 1246.00000
3922.00000 1288.00000
3753.00000 1338.00000
3891.00000 1250.00000
3611.00000 1257.00000
IMAGE=C:\Users\lheck\Desktop\2017_Teeth\Teeth_C\V_0000382_Z_aaa_A_3_6_C.JPG
ID=115 
SCALE=0.004177
LM=9
3622.00000 789.00000
3811.00000 778.00000
3884.00000 805.00000
4087.00000 873.00000
4189.00000 1047.00000
3869.00000 1110.00000
3718.00000 1147.00000
3843.00000 1097.00000
3557.00000 1063.00000
IMAGE=C:\Users\lheck\Desktop\2017_Teeth\Teeth_C\V_0000553_H_thb_F_3_6_C.JPG
ID=116 
SCALE=0.005402
LM=9
3766.00000 531.00000
3990.00000 504.00000
4084.00000 524.00000
4324.00000 625.00000
4554.00000 787.00000
4117.00000 956.00000
3917.00000 1029.00000
4076.00000 934.00000
3688.00000 953.00000
IMAGE=C:\Users\lheck\Desktop\2017_Teeth\Teeth_C\V_0000E68_H_piz_C_3_6_C.JPG
ID=117 
SCALE=0.004645
LM=9
3941.00000 670.00000
4145.00000 652.00000
4208.00000 692.00000
4393.00000 778.00000
4590.00000 897.00000
4232.00000 1025.00000
4071.00000 1074.00000
4169.00000 972.00000
3863.00000 1027.00000
IMAGE=C:\Users\lheck\Desktop\2017_Teeth\Teeth_C\V_0000E69_H_piz_C_3_6_C.JPG
ID=118 
SCALE=0.005205
LM=9
3560.00000 711.00000
3749.00000 684.00000
3844.00000 754.00000
4039.00000 832.00000
4230.00000 1021.00000
3824.00000 1117.00000
3673.00000 1160.00000
3798.00000 1093.00000
3494.00000 1089.00000
IMAGE=C:\Users\lheck\Desktop\2017_Teeth\Teeth_C\V_0000E71_H_piz_C_3_6_C.JPG
ID=119 
SCALE=0.004854
LM=9
3923.00000 705.00000
4165.00000 656.00000
4242.00000 731.00000
4435.00000 808.00000
4638.00000 1010.00000
4205.00000 1118.00000
4032.00000 1173.00000
4186.00000 1084.00000
3826.00000 1104.00000
IMAGE=C:\Users\lheck\Desktop\2017_Teeth\Teeth_C\V_0000E73_H_kdr_W_3_6_C.JPG
ID=120 
SCALE=0.004733
LM=9
3806.00000 834.00000
4069.00000 843.00000
4106.00000 857.00000
4352.00000 983.00000
4475.00000 1134.00000
4067.00000 1213.00000
3923.00000 1269.00000
4041.00000 1208.00000
3714.00000 1164.00000
IMAGE=C:\Users\lheck\Desktop\2017_Teeth\Teeth_C\V_0000E74_H_lpz_F_2_5_C.JPG
ID=121 
SCALE=0.005235
LM=9
3686.00000 757.00000
3891.00000 754.00000
3943.00000 778.00000
4139.00000 876.00000
4325.00000 1050.00000
3913.00000 1121.00000
3748.00000 1162.00000
3887.00000 1084.00000
3611.00000 1087.00000
IMAGE=C:\Users\lheck\Desktop\2017_Teeth\Teeth_C\V_0000E77_H_arb_F_3_6_C.JPG
ID=122 
SCALE=0.004673
LM=9
3673.00000 823.00000
3834.00000 812.00000
3884.00000 839.00000
4063.00000 956.00000
4199.00000 1097.00000
3860.00000 1167.00000
3732.00000 1195.00000
3834.00000 1134.00000
3589.00000 1121.00000
IMAGE=C:\Users\lheck\Desktop\2017_Teeth\Teeth_C\V_0000E78_H_arb_F_3_6_C.JPG
ID=123 
SCALE=0.005462
LM=9
3511.00000 595.00000
3723.00000 543.00000
3816.00000 576.00000
4009.00000 636.00000
4226.00000 760.00000
3856.00000 931.00000
3695.00000 996.00000
3818.00000 901.00000
3471.00000 926.00000
IMAGE=C:\Users\lheck\Desktop\2017_Teeth\Teeth_C\V_0000E85_H_arb_F_3_6_C.JPG
ID=124 
SCALE=0.004461
LM=9
3729.00000 871.00000
3978.00000 879.00000
4008.00000 933.00000
4221.00000 1029.00000
4330.00000 1190.00000
3971.00000 1257.00000
3826.00000 1298.00000
3946.00000 1233.00000
3643.00000 1214.00000
IMAGE=C:\Users\lheck\Desktop\2017_Teeth\Teeth_C\V_0000E86_H_suf_C_3_6_C.JPG
ID=125 
SCALE=0.004999
LM=9
3820.00000 607.00000
4085.00000 578.00000
4157.00000 590.00000
4395.00000 728.00000
4586.00000 879.00000
4153.00000 1030.00000
3961.00000 1063.00000
4137.00000 988.00000
3777.00000 987.00000
IMAGE=C:\Users\lheck\Desktop\2017_Teeth\Teeth_C\V_0000E87_H_thb_F_3_6_C.JPG
ID=126 
SCALE=0.004542
LM=9
3673.00000 783.00000
3890.00000 795.00000
3941.00000 830.00000
4140.00000 927.00000
4337.00000 1093.00000
3951.00000 1163.00000
3781.00000 1210.00000
3918.00000 1127.00000
3594.00000 1132.00000
IMAGE=C:\Users\lheck\Desktop\2017_Teeth\Teeth_C\V_0000E88_H_thb_F_3_6_C.JPG
ID=127 
SCALE=0.004566
LM=9
4031.00000 708.00000
4254.00000 679.00000
4329.00000 735.00000
4537.00000 865.00000
4752.00000 1036.00000
4305.00000 1116.00000
4121.00000 1150.00000
4259.00000 1070.00000
3985.00000 1081.00000
IMAGE=C:\Users\lheck\Desktop\2017_Teeth\Teeth_C\V_0000E89_H_thb_F_3_6_C.JPG
ID=128 
SCALE=0.004650
LM=9
3979.00000 638.00000
4254.00000 649.00000
4302.00000 665.00000
4571.00000 782.00000
4718.00000 949.00000
4315.00000 1104.00000
4139.00000 1162.00000
4288.00000 1079.00000
3915.00000 1091.00000
IMAGE=C:\Users\lheck\Desktop\2017_Teeth\Teeth_C\V_0000E93_H_hun_W_3_6_C.JPG
ID=129 
SCALE=0.004585
LM=9
3932.00000 574.00000
4167.00000 583.00000
4231.00000 642.00000
4485.00000 737.00000
4600.00000 857.00000
4245.00000 1017.00000
4088.00000 1100.00000
4209.00000 998.00000
3811.00000 1005.00000
IMAGE=C:\Users\lheck\Desktop\2017_Teeth\Teeth_C\V_0000E94_H_hun_W_3_6_C.JPG
ID=130 
SCALE=0.004974
LM=9
3584.00000 956.00000
3725.00000 944.00000
3788.00000 960.00000
3959.00000 1043.00000
4117.00000 1154.00000
3766.00000 1281.00000
3635.00000 1292.00000
3744.00000 1252.00000
3497.00000 1204.00000
IMAGE=C:\Users\lheck\Desktop\2017_Teeth\Teeth_C\V_0000E95_H_hun_W_3_6_C.JPG
ID=131 
SCALE=0.005518
LM=9
3934.00000 821.00000
4109.00000 814.00000
4168.00000 828.00000
4451.00000 909.00000
4581.00000 1018.00000
4158.00000 1237.00000
3987.00000 1273.00000
4126.00000 1205.00000
3792.00000 1159.00000
IMAGE=C:\Users\lheck\Desktop\2017_Teeth\Teeth_C\V_0001308_D_aaa_A_3_6_C.JPG
ID=132 
SCALE=0.004624
LM=9
3736.00000 995.00000
3913.00000 958.00000
3971.00000 1000.00000
4163.00000 1066.00000
4377.00000 1206.00000
4006.00000 1294.00000
3850.00000 1364.00000
3971.00000 1277.00000
3687.00000 1302.00000
IMAGE=C:\Users\lheck\Desktop\2017_Teeth\Teeth_C\V_0001767_H_nor_C_3_6_C.JPG
ID=133 
SCALE=0.005645
LM=9
3622.00000 1030.00000
3770.00000 948.00000
3856.00000 992.00000
4112.00000 1079.00000
4244.00000 1262.00000
3843.00000 1342.00000
3709.00000 1373.00000
3792.00000 1297.00000
3529.00000 1341.00000
IMAGE=C:\Users\lheck\Desktop\2017_Teeth\Teeth_C\V_0001912_Z_aaa_A_3_6_C.JPG
ID=135 
SCALE=0.005206
LM=9
3728.00000 827.00000
3928.00000 778.00000
3996.00000 828.00000
4169.00000 907.00000
4296.00000 1065.00000
3900.00000 1151.00000
3779.00000 1197.00000
3865.00000 1132.00000
3617.00000 1137.00000
IMAGE=C:\Users\lheck\Desktop\2017_Teeth\Teeth_C\V_0002746_Z_aaa_A_3_6_C.JPG
ID=138 
SCALE=0.004737
LM=9
3768.00000 1300.00000
3949.00000 1205.00000
4033.00000 1272.00000
4281.00000 1347.00000
4471.00000 1517.00000
4033.00000 1584.00000
3902.00000 1642.00000
4001.00000 1566.00000
3701.00000 1635.00000
IMAGE=C:\Users\lheck\Desktop\2017_Teeth\Teeth_C\V_0002773_Z_aaa_A_3_6_C.JPG
ID=139 
SCALE=0.005020
LM=9
3948.00000 903.00000
4159.00000 845.00000
4259.00000 901.00000
4434.00000 979.00000
4589.00000 1181.00000
4158.00000 1309.00000
4017.00000 1362.00000
4120.00000 1276.00000
3795.00000 1259.00000
IMAGE=C:\Users\lheck\Desktop\2017_Teeth\Teeth_C\V_0003060_Z_aaa_A_3_6_C.JPG
ID=140 
SCALE=0.004999
LM=9
3781.00000 425.00000
3973.00000 335.00000
4069.00000 355.00000
4324.00000 435.00000
4477.00000 589.00000
4128.00000 772.00000
3988.00000 845.00000
4081.00000 748.00000
3738.00000 791.00000
IMAGE=C:\Users\lheck\Desktop\2017_Teeth\Teeth_C\V_0003061_Z_aaa_A_3_6_C.JPG
ID=141 
SCALE=0.004912
LM=9
3825.00000 766.00000
4012.00000 715.00000
4145.00000 784.00000
4366.00000 870.00000
4531.00000 1061.00000
4076.00000 1212.00000
3873.00000 1271.00000
4033.00000 1187.00000
3668.00000 1172.00000
IMAGE=C:\Users\lheck\Desktop\2017_Teeth\Teeth_C\V_0005201_Z_aaa_A_3_6_C.JPG
ID=142 
SCALE=0.004422
LM=9
3700.00000 797.00000
3884.00000 769.00000
3971.00000 819.00000
4188.00000 903.00000
4355.00000 1062.00000
3945.00000 1189.00000
3789.00000 1249.00000
3897.00000 1157.00000
3600.00000 1167.00000
IMAGE=C:\Users\lheck\Desktop\2017_Teeth\Teeth_C\V_0005203_Z_aaa_A_3_6_C.JPG
ID=143 
SCALE=0.005049
LM=9
4078.00000 436.00000
4281.00000 439.00000
4353.00000 456.00000
4627.00000 639.00000
4789.00000 825.00000
4379.00000 926.00000
4195.00000 990.00000
4351.00000 912.00000
3990.00000 887.00000
IMAGE=C:\Users\lheck\Desktop\2017_Teeth\Teeth_C\V_0005562_Z_aaa_A_3_6_C.JPG
ID=144 
SCALE=0.004326
LM=9
4333.00000 825.00000
4543.00000 808.00000
4600.00000 826.00000
4817.00000 994.00000
4933.00000 1168.00000
4501.00000 1277.00000
4361.00000 1326.00000
4472.00000 1213.00000
4179.00000 1203.00000
IMAGE=C:\Users\lheck\Desktop\2017_Teeth\Teeth_C\V_0005563_D_aaa_A_3_6_C.JPG
ID=145 
SCALE=0.004405
LM=9
3730.00000 690.00000
3984.00000 688.00000
4055.00000 710.00000
4272.00000 817.00000
4405.00000 998.00000
3999.00000 1134.00000
3820.00000 1155.00000
3968.00000 1101.00000
3645.00000 1057.00000
IMAGE=C:\Users\lheck\Desktop\2017_Teeth\Teeth_C\V_0005566_D_aaa_A_3_6_C.JPG
ID=146 
SCALE=0.004751
LM=9
3569.00000 917.00000
3790.00000 929.00000
3850.00000 948.00000
4055.00000 1038.00000
4200.00000 1203.00000
3796.00000 1349.00000
3641.00000 1334.00000
3771.00000 1312.00000
3492.00000 1254.00000
IMAGE=C:\Users\lheck\Desktop\2017_Teeth\Teeth_C\V_0005567_D_aaa_A_3_6_C.JPG
ID=147 
SCALE=0.005024
LM=9
3884.00000 836.00000
4084.00000 834.00000
4126.00000 848.00000
4387.00000 1009.00000
4490.00000 1136.00000
4106.00000 1255.00000
3976.00000 1272.00000
4057.00000 1214.00000
3781.00000 1203.00000
IMAGE=C:\Users\lheck\Desktop\2017_Teeth\Teeth_C\V_0006027_D_aaa_A_3_6_C.JPG
ID=149 
SCALE=0.003770
LM=9
3976.00000 615.00000
4234.00000 610.00000
4317.00000 654.00000
4528.00000 735.00000
4754.00000 951.00000
4254.00000 1071.00000
4047.00000 1123.00000
4192.00000 1067.00000
3836.00000 1014.00000
IMAGE=C:\Users\lheck\Desktop\2017_Teeth\Teeth_C\V_0007478_D_aaa_A_3_6_C.JPG
ID=152 
SCALE=0.004716
LM=9
4104.00000 1004.00000
4292.00000 995.00000
4318.00000 1007.00000
4538.00000 1150.00000
4658.00000 1274.00000
4308.00000 1383.00000
4197.00000 1463.00000
4255.00000 1359.00000
4004.00000 1369.00000
IMAGE=C:\Users\lheck\Desktop\2017_Teeth\Teeth_C\V_0007479_D_aaa_A_3_6_C.JPG
ID=153 
SCALE=0.004025
LM=9
3877.00000 683.00000
4096.00000 636.00000
4173.00000 705.00000
4367.00000 775.00000
4561.00000 980.00000
4124.00000 1176.00000
3934.00000 1191.00000
4081.00000 1111.00000
3734.00000 1084.00000
IMAGE=C:\Users\lheck\Desktop\2017_Teeth\Teeth_C\V_0007485_Z_aaa_A_3_6_C.JPG
ID=154 
SCALE=0.004737
LM=9
3947.00000 769.00000
4155.00000 739.00000
4214.00000 754.00000
4414.00000 899.00000
4561.00000 1056.00000
4149.00000 1163.00000
4037.00000 1191.00000
4118.00000 1128.00000
3888.00000 1104.00000
IMAGE=C:\Users\lheck\Desktop\2017_Teeth\Teeth_C\V_0007487_D_aaa_A_3_6_C.JPG
ID=155 
SCALE=0.003876
LM=9
3627.00000 713.00000
3859.00000 711.00000
3912.00000 737.00000
4111.00000 860.00000
4184.00000 992.00000
3932.00000 1034.00000
3762.00000 1106.00000
3902.00000 1024.00000
3607.00000 1035.00000
IMAGE=C:\Users\lheck\Desktop\2017_Teeth\Teeth_C\V_000E317_H_gbh_W_3_6_C.JPG
ID=158 
SCALE=0.005345
LM=9
3660.00000 884.00000
3874.00000 873.00000
3934.00000 892.00000
4130.00000 953.00000
4235.00000 1078.00000
3925.00000 1202.00000
3773.00000 1291.00000
3903.00000 1197.00000
3625.00000 1244.00000
IMAGE=C:\Users\lheck\Desktop\2017_Teeth\Teeth_C\V_000E321_H_kdr_W_3_6_C.JPG
ID=159 
SCALE=0.006143
LM=9
3749.00000 615.00000
3988.00000 619.00000
4094.00000 671.00000
4329.00000 739.00000
4502.00000 949.00000
4098.00000 1103.00000
3861.00000 1175.00000
4044.00000 1069.00000
3656.00000 1076.00000
IMAGE=C:\Users\lheck\Desktop\2017_Teeth\Teeth_C\V_000E322_H_kdr_W_3_6_C.JPG
ID=160 
SCALE=0.004539
LM=9
4018.00000 666.00000
4239.00000 646.00000
4337.00000 683.00000
4555.00000 768.00000
4720.00000 995.00000
4294.00000 1092.00000
4139.00000 1179.00000
4264.00000 1066.00000
3936.00000 1094.00000
IMAGE=C:\Users\lheck\Desktop\2017_Teeth\Teeth_C\V_000E340_H_kdr_W_3_6_C.JPG
ID=162 
SCALE=0.004975
LM=9
3612.00000 481.00000
3861.00000 377.00000
3934.00000 438.00000
4235.00000 481.00000
4453.00000 581.00000
4068.00000 871.00000
3804.00000 979.00000
3961.00000 808.00000
3575.00000 897.00000
IMAGE=C:\Users\lheck\Desktop\2017_Teeth\Teeth_C\V_000E341_H_kdr_W_3_6_C.JPG
ID=163 
SCALE=0.004459
LM=9
3513.00000 510.00000
3726.00000 487.00000
3831.00000 506.00000
4059.00000 606.00000
4274.00000 793.00000
3884.00000 908.00000
3707.00000 976.00000
3850.00000 875.00000
3472.00000 929.00000
IMAGE=C:\Users\lheck\Desktop\2017_Teeth\Teeth_C\V_000E342_H_kdr_W_3_6_C.JPG
ID=164 
SCALE=0.004961
LM=9
3733.00000 596.00000
3939.00000 567.00000
4050.00000 614.00000
4273.00000 664.00000
4513.00000 833.00000
4037.00000 1029.00000
3887.00000 1081.00000
4001.00000 992.00000
3641.00000 992.00000
IMAGE=C:\Users\lheck\Desktop\2017_Teeth\Teeth_C\V_000E357_H_kdr_W_3_6_C.JPG
ID=165 
SCALE=0.005127
LM=9
3716.00000 668.00000
3954.00000 652.00000
4029.00000 672.00000
4310.00000 773.00000
4429.00000 996.00000
4071.00000 1061.00000
3857.00000 1129.00000
4034.00000 1035.00000
3646.00000 1039.00000
IMAGE=C:\Users\lheck\Desktop\2017_Teeth\Teeth_C\V_000E358_H_kdr_W_3_6_C.JPG
ID=166 
SCALE=0.004968
LM=9
3696.00000 880.00000
3911.00000 875.00000
3976.00000 917.00000
4173.00000 976.00000
4369.00000 1131.00000
3989.00000 1273.00000
3823.00000 1329.00000
3956.00000 1235.00000
3607.00000 1229.00000
IMAGE=C:\Users\lheck\Desktop\2017_Teeth\Teeth_C\V_000E359_H_gbh_W_3_6_C.JPG
ID=167 
SCALE=0.005432
LM=9
3617.00000 834.00000
3823.00000 814.00000
3894.00000 857.00000
4119.00000 933.00000
4346.00000 1062.00000
3901.00000 1200.00000
3740.00000 1243.00000
3876.00000 1157.00000
3512.00000 1164.00000
IMAGE=C:\Users\lheck\Desktop\2017_Teeth\Teeth_C\V_000E360_H_gbh_W_3_6_C.JPG
ID=168 
SCALE=0.004200
LM=9
3779.00000 723.00000
3972.00000 697.00000
4066.00000 732.00000
4315.00000 794.00000
4526.00000 940.00000
4099.00000 1066.00000
3924.00000 1159.00000
4069.00000 1028.00000
3700.00000 1096.00000
IMAGE=C:\Users\lheck\Desktop\2017_Teeth\Teeth_C\V_000E361_H_pll_W_3_6_C.JPG
ID=169 
SCALE=0.004649
LM=9
4212.00000 863.00000
4439.00000 787.00000
4520.00000 862.00000
4765.00000 928.00000
4957.00000 1142.00000
4523.00000 1231.00000
4343.00000 1291.00000
4501.00000 1192.00000
4162.00000 1195.00000
IMAGE=C:\Users\lheck\Desktop\2017_Teeth\Teeth_C\V_000E362_H_piz_C_3_6_C.JPG
ID=170 
SCALE=0.004946
LM=9
3662.00000 819.00000
3848.00000 787.00000
3891.00000 824.00000
4077.00000 911.00000
4197.00000 1032.00000
3903.00000 1109.00000
3762.00000 1158.00000
3862.00000 1088.00000
3600.00000 1092.00000
IMAGE=C:\Users\lheck\Desktop\2017_Teeth\Teeth_C\V_000E363_H_piz_C_3_6_C.JPG
ID=171 
SCALE=0.005809
LM=9
3859.00000 795.00000
4045.00000 781.00000
4118.00000 832.00000
4335.00000 928.00000
4508.00000 1069.00000
4114.00000 1180.00000
3936.00000 1228.00000
4071.00000 1124.00000
3742.00000 1124.00000
IMAGE=C:\Users\lheck\Desktop\2017_Teeth\Teeth_C\V_000E364_H_piz_C_3_6_C.JPG
ID=172 
SCALE=0.005087
LM=9
3869.00000 740.00000
4052.00000 694.00000
4102.00000 746.00000
4338.00000 827.00000
4494.00000 931.00000
4158.00000 1061.00000
3961.00000 1125.00000
4101.00000 1001.00000
3811.00000 1076.00000
IMAGE=C:\Users\lheck\Desktop\2017_Teeth\Teeth_C\V_000E366_H_piz_C_3_6_C.JPG
ID=173 
SCALE=0.004619
LM=9
3573.00000 932.00000
3743.00000 887.00000
3810.00000 920.00000
3959.00000 1018.00000
4121.00000 1180.00000
3819.00000 1237.00000
3686.00000 1276.00000
3793.00000 1207.00000
3515.00000 1232.00000
IMAGE=C:\Users\lheck\Desktop\2017_Teeth\Teeth_C\V_000E367_H_piz_C_3_6_C.JPG
ID=174 
SCALE=0.006172
LM=9
3468.00000 792.00000
3661.00000 763.00000
3714.00000 786.00000
3928.00000 861.00000
4114.00000 1033.00000
3741.00000 1123.00000
3587.00000 1168.00000
3697.00000 1091.00000
3407.00000 1079.00000
IMAGE=C:\Users\lheck\Desktop\2017_Teeth\Teeth_C\V_000E368_H_ses_W_3_6_C.JPG
ID=175 
SCALE=0.004877
LM=9
3651.00000 1015.00000
3810.00000 992.00000
3864.00000 1019.00000
4072.00000 1164.00000
4176.00000 1288.00000
3878.00000 1355.00000
3744.00000 1368.00000
3848.00000 1332.00000
3601.00000 1300.00000
IMAGE=C:\Users\lheck\Desktop\2017_Teeth\Teeth_C\V_000E371_D_aaa_A_3_6_C.JPG
ID=176 
SCALE=0.004806
LM=9
3677.00000 746.00000
3846.00000 701.00000
3940.00000 732.00000
4207.00000 856.00000
4393.00000 947.00000
3998.00000 1145.00000
3840.00000 1206.00000
3921.00000 1119.00000
3641.00000 1138.00000
IMAGE=C:\Users\lheck\Desktop\2017_Teeth\Teeth_C\V_000E372_D_aaa_A_3_6_C.JPG
ID=177 
SCALE=0.003876
LM=9
3850.00000 555.00000
4072.00000 558.00000
4138.00000 635.00000
4354.00000 735.00000
4568.00000 951.00000
4160.00000 1035.00000
3960.00000 1060.00000
4087.00000 928.00000
3761.00000 978.00000
IMAGE=C:\Users\lheck\Desktop\2017_Teeth\Teeth_C\V_000E658_H_huz_W_3_6_C.JPG
ID=178 
SCALE=0.004247
LM=9
3479.00000 835.00000
3641.00000 826.00000
3690.00000 832.00000
3969.00000 957.00000
4104.00000 1084.00000
3739.00000 1183.00000
3571.00000 1243.00000
3676.00000 1119.00000
3424.00000 1189.00000
IMAGE=C:\Users\lheck\Desktop\2017_Teeth\Teeth_C\V_000E660_H_huz_W_3_6_C.JPG
ID=180 
SCALE=0.004854
LM=9
3699.00000 807.00000
3917.00000 737.00000
4008.00000 783.00000
4236.00000 857.00000
4462.00000 1017.00000
4047.00000 1180.00000
3872.00000 1249.00000
4008.00000 1156.00000
3660.00000 1184.00000
IMAGE=C:\Users\lheck\Desktop\2017_Teeth\Teeth_C\V_000E661_H_kdr_W_3_6_C.JPG
ID=181 
SCALE=0.004974
LM=9
3866.00000 551.00000
4148.00000 514.00000
4215.00000 583.00000
4451.00000 687.00000
4682.00000 878.00000
4247.00000 1007.00000
4075.00000 1070.00000
4204.00000 955.00000
3814.00000 985.00000
IMAGE=C:\Users\lheck\Desktop\2017_Teeth\Teeth_C\V_000E930_H_piz_C_3_6_C.JPG
ID=182 
SCALE=0.004802
LM=9
3786.00000 740.00000
4014.00000 716.00000
4094.00000 757.00000
4328.00000 843.00000
4525.00000 987.00000
4115.00000 1142.00000
3932.00000 1211.00000
4075.00000 1105.00000
3715.00000 1146.00000
IMAGE=C:\Users\lheck\Desktop\2017_Teeth\Teeth_C\V_000E931_H_piz_C_3_6_C.JPG
ID=183 
SCALE=0.004826
LM=9
4005.00000 565.00000
4333.00000 528.00000
4385.00000 560.00000
4669.00000 672.00000
4753.00000 838.00000
4394.00000 970.00000
4184.00000 1077.00000
4343.00000 986.00000
3948.00000 995.00000
IMAGE=C:\Users\lheck\Desktop\2017_Teeth\Teeth_C\V_000E943_H_piz_C_3_6_C.JPG
ID=184 
SCALE=0.004582
LM=9
3541.00000 463.00000
3802.00000 389.00000
3876.00000 434.00000
4113.00000 510.00000
4393.00000 680.00000
3921.00000 866.00000
3725.00000 943.00000
3875.00000 837.00000
3522.00000 878.00000
IMAGE=C:\Users\lheck\Desktop\2017_Teeth\Teeth_C\V_000E944_H_piz_C_3_6_C.JPG
ID=185 
SCALE=0.004645
LM=9
3992.00000 613.00000
4221.00000 586.00000
4307.00000 642.00000
4548.00000 741.00000
4788.00000 884.00000
4335.00000 997.00000
4159.00000 1048.00000
4292.00000 943.00000
3931.00000 992.00000
IMAGE=C:\Users\lheck\Desktop\2017_Teeth\Teeth_C\V_000E945_H_piz_C_3_6_C.JPG
ID=186 
SCALE=0.005024
LM=9
3822.00000 734.00000
4031.00000 707.00000
4111.00000 767.00000
4309.00000 845.00000
4503.00000 1033.00000
4154.00000 1124.00000
3941.00000 1151.00000
4134.00000 1079.00000
3758.00000 1070.00000
IMAGE=C:\Users\lheck\Desktop\2017_Teeth\Teeth_C\V_000E950_H_piz_C_3_6_C.JPG
ID=188 
SCALE=0.004951
LM=9
3762.00000 743.00000
3994.00000 724.00000
4081.00000 761.00000
4283.00000 851.00000
4437.00000 1016.00000
4059.00000 1097.00000
3863.00000 1204.00000
4017.00000 1086.00000
3660.00000 1113.00000
IMAGE=C:\Users\lheck\Desktop\2017_Teeth\Teeth_C\V_000E966_H_blg_C_3_6_C.JPG
ID=189 
SCALE=0.006060
LM=9
3889.00000 690.00000
4090.00000 688.00000
4179.00000 717.00000
4364.00000 794.00000
4530.00000 889.00000
4168.00000 1051.00000
3986.00000 1130.00000
4133.00000 1030.00000
3816.00000 1043.00000
IMAGE=C:\Users\lheck\Desktop\2017_Teeth\Teeth_C\V_000E967_H_blg_C_3_6_C.JPG
ID=190 
SCALE=0.005333
LM=9
3639.00000 553.00000
3847.00000 530.00000
3936.00000 589.00000
4105.00000 700.00000
4301.00000 878.00000
3921.00000 951.00000
3719.00000 1016.00000
3874.00000 921.00000
3532.00000 914.00000
IMAGE=C:\Users\lheck\Desktop\2017_Teeth\Teeth_C\V_000E969_H_blg_C_3_6_C.JPG
ID=191 
SCALE=0.005524
LM=9
3792.00000 487.00000
4006.00000 490.00000
4099.00000 549.00000
4289.00000 656.00000
4486.00000 835.00000
4097.00000 924.00000
3894.00000 968.00000
4045.00000 884.00000
3728.00000 875.00000
IMAGE=C:\Users\lheck\Desktop\2017_Teeth\Teeth_C\V_000E970_H_blg_C_3_6_C.JPG
ID=192 
SCALE=0.005617
LM=9
3670.00000 865.00000
3892.00000 841.00000
3952.00000 898.00000
4148.00000 975.00000
4346.00000 1124.00000
3942.00000 1195.00000
3755.00000 1243.00000
3904.00000 1161.00000
3580.00000 1181.00000
IMAGE=C:\Users\lheck\Desktop\2017_Teeth\Teeth_C\V_000E971_H_blg_C_3_6_C.JPG
ID=193 
SCALE=0.005124
LM=9
3612.00000 1057.00000
3770.00000 955.00000
3832.00000 1010.00000
4023.00000 1056.00000
4258.00000 1171.00000
3850.00000 1339.00000
3717.00000 1395.00000
3827.00000 1309.00000
3561.00000 1350.00000
IMAGE=C:\Users\lheck\Desktop\2017_Teeth\Teeth_C\V_0013527_Z_aaa_A_3_6_C.JPG
ID=194 
SCALE=0.004854
LM=9
4154.00000 887.00000
4446.00000 868.00000
4489.00000 892.00000
4665.00000 994.00000
4777.00000 1157.00000
4442.00000 1275.00000
4255.00000 1322.00000
4414.00000 1240.00000
4021.00000 1212.00000
IMAGE=C:\Users\lheck\Desktop\2017_Teeth\Teeth_C\V_0016555_H_tog_P_3_6_C.JPG
ID=196 
SCALE=0.004286
LM=9
3811.00000 953.00000
3977.00000 858.00000
4054.00000 901.00000
4275.00000 930.00000
4504.00000 1070.00000
4063.00000 1221.00000
3941.00000 1274.00000
4043.00000 1197.00000
3768.00000 1240.00000
IMAGE=C:\Users\lheck\Desktop\2017_Teeth\Teeth_C\V_0020524_Z_aaa_A_3_6_C.JPG
ID=197 
SCALE=0.004646
LM=9
3754.00000 857.00000
3899.00000 807.00000
4007.00000 865.00000
4167.00000 924.00000
4317.00000 1065.00000
3923.00000 1194.00000
3786.00000 1232.00000
3899.00000 1138.00000
3648.00000 1178.00000
IMAGE=C:\Users\lheck\Desktop\2017_Teeth\Teeth_C\V_0028809_Z_aaa_A_3_6_C.JPG
ID=200 
SCALE=0.005490
LM=9
3463.00000 1415.00000
3527.00000 1388.00000
3546.00000 1396.00000
3670.00000 1447.00000
3755.00000 1510.00000
3563.00000 1556.00000
3513.00000 1575.00000
3551.00000 1531.00000
3436.00000 1549.00000
IMAGE=C:\Users\lheck\Desktop\2017_Teeth\Teeth_C\V_0028810_Z_aaa_A_3_6_C.JPG
ID=201 
SCALE=0.012045
LM=9
3886.00000 840.00000
4071.00000 824.00000
4156.00000 889.00000
4343.00000 971.00000
4545.00000 1135.00000
4163.00000 1276.00000
3968.00000 1335.00000
4115.00000 1245.00000
3814.00000 1225.00000
IMAGE=C:\Users\lheck\Desktop\2017_Teeth\Teeth_C\V_0031592_P_aaa_A_3_6_C.JPG
ID=203 
SCALE=0.005263
LM=9
3731.00000 312.00000
3909.00000 294.00000
3958.00000 304.00000
4201.00000 423.00000
4463.00000 445.00000
3985.00000 710.00000
3860.00000 782.00000
3936.00000 684.00000
3689.00000 715.00000
IMAGE=C:\Users\lheck\Desktop\2017_Teeth\Teeth_C\V_0040888_D_aaa_A_3_6_C.JPG
ID=204 
SCALE=0.003632
LM=9
4234.00000 503.00000
4448.00000 507.00000
4553.00000 580.00000
4744.00000 669.00000
4910.00000 896.00000
4458.00000 1027.00000
4242.00000 1094.00000
4425.00000 1003.00000
4018.00000 968.00000
IMAGE=C:\Users\lheck\Desktop\2017_Teeth\Teeth_C\V_0042400_P_aaa_A_3_6_C.JPG
ID=205 
SCALE=0.004401
LM=9
4037.00000 807.00000
4237.00000 738.00000
4369.00000 817.00000
4586.00000 915.00000
4820.00000 1173.00000
4352.00000 1224.00000
4153.00000 1287.00000
4297.00000 1179.00000
3964.00000 1196.00000
IMAGE=C:\Users\lheck\Desktop\2017_Teeth\Teeth_C\V_0054772_Z_aaa_A_3_6_C.JPG
ID=207 
SCALE=0.004401
LM=9
3805.00000 859.00000
4019.00000 759.00000
4089.00000 790.00000
4368.00000 937.00000
4489.00000 1076.00000
4072.00000 1245.00000
3943.00000 1293.00000
4040.00000 1227.00000
3730.00000 1220.00000
IMAGE=C:\Users\lheck\Desktop\2017_Teeth\Teeth_C\V_0058180_Z_aaa_A_3_6_C.JPG
ID=208 
SCALE=0.004565
LM=9
3699.00000 1002.00000
3867.00000 991.00000
3928.00000 1050.00000
4082.00000 1188.00000
4165.00000 1333.00000
3833.00000 1367.00000
3738.00000 1394.00000
3812.00000 1339.00000
3586.00000 1331.00000
IMAGE=C:\Users\lheck\Desktop\2017_Teeth\Teeth_C\V_0068154_Z_aaa_A_3_6_C.JPG
ID=210 
SCALE=0.004672
LM=9
3850.00000 798.00000
4003.00000 695.00000
4110.00000 753.00000
4310.00000 817.00000
4500.00000 1029.00000
4106.00000 1171.00000
3935.00000 1237.00000
4056.00000 1108.00000
3740.00000 1148.00000
IMAGE=C:\Users\lheck\Desktop\2017_Teeth\Teeth_C\V_0068155_Z_aaa_A_3_6_C.JPG
ID=211 
SCALE=0.004670
LM=9
3982.00000 609.00000
4135.00000 629.00000
4235.00000 690.00000
4410.00000 824.00000
4549.00000 983.00000
4163.00000 1052.00000
3985.00000 1073.00000
4150.00000 1011.00000
3838.00000 954.00000
IMAGE=C:\Users\lheck\Desktop\2017_Teeth\Teeth_C\V_00E1025_H_she_P_3_6_C.JPG
ID=212 
SCALE=0.003555
LM=9
3669.00000 650.00000
3870.00000 584.00000
3951.00000 617.00000
4228.00000 671.00000
4438.00000 837.00000
4076.00000 990.00000
3859.00000 1082.00000
3973.00000 917.00000
3643.00000 1003.00000
IMAGE=C:\Users\lheck\Desktop\2017_Teeth\Teeth_C\V_00E1027_H_kdr_W_4_6_C.JPG
ID=213 
SCALE=0.004733
LM=9
3841.00000 730.00000
4048.00000 695.00000
4128.00000 727.00000
4345.00000 791.00000
4487.00000 934.00000
4125.00000 1092.00000
3962.00000 1162.00000
4088.00000 1066.00000
3756.00000 1047.00000
IMAGE=C:\Users\lheck\Desktop\2017_Teeth\Teeth_C\V_00E1205_H_ano_W_3_6_C.JPG
ID=214 
SCALE=0.005091
LM=9
3748.00000 557.00000
3976.00000 549.00000
4036.00000 604.00000
4236.00000 674.00000
4410.00000 851.00000
4029.00000 950.00000
3846.00000 994.00000
4002.00000 923.00000
3662.00000 913.00000
IMAGE=C:\Users\lheck\Desktop\2017_Teeth\Teeth_C\V_00E1291_H_ano_W_3_6_C.JPG
ID=215 
SCALE=0.005456
LM=9
3541.00000 759.00000
3738.00000 747.00000
3773.00000 764.00000
3990.00000 854.00000
4088.00000 994.00000
3830.00000 1066.00000
3699.00000 1152.00000
3793.00000 1050.00000
3511.00000 1094.00000
IMAGE=C:\Users\lheck\Desktop\2017_Teeth\Teeth_C\V_00E1294_H_lpz_F_3_6_C.JPG
ID=216 
SCALE=0.005292
LM=9
3795.00000 525.00000
4016.00000 514.00000
4101.00000 539.00000
4391.00000 637.00000
4617.00000 766.00000
4188.00000 883.00000
3974.00000 897.00000
4090.00000 791.00000
3774.00000 846.00000
IMAGE=C:\Users\lheck\Desktop\2017_Teeth\Teeth_C\V_00E1295_H_piz_C_3_6_C.JPG
ID=217 
SCALE=0.005124
LM=9
3872.00000 554.00000
4083.00000 552.00000
4183.00000 586.00000
4409.00000 648.00000
4593.00000 807.00000
4189.00000 968.00000
4027.00000 1020.00000
4152.00000 931.00000
3782.00000 958.00000
IMAGE=C:\Users\lheck\Desktop\2017_Teeth\Teeth_C\V_00E1298_H_piz_C_3_6_C.JPG
ID=218 
SCALE=0.004666
LM=9
3868.00000 601.00000
4062.00000 577.00000
4148.00000 618.00000
4344.00000 721.00000
4564.00000 888.00000
4170.00000 1042.00000
3968.00000 1108.00000
4141.00000 1016.00000
3760.00000 1016.00000
IMAGE=C:\Users\lheck\Desktop\2017_Teeth\Teeth_C\V_00E1299_H_piz_C_3_6_C.JPG
ID=219 
SCALE=0.005206
LM=9
3755.00000 396.00000
3945.00000 380.00000
4009.00000 443.00000
4250.00000 587.00000
4403.00000 709.00000
4085.00000 834.00000
3929.00000 897.00000
4049.00000 795.00000
3721.00000 763.00000
IMAGE=C:\Users\lheck\Desktop\2017_Teeth\Teeth_C\V_0A19851_H_ahb_A_3_6_C.JPG
ID=220 
SCALE=0.004612
LM=9
3946.00000 252.00000
4153.00000 248.00000
4205.00000 263.00000
4433.00000 400.00000
4612.00000 595.00000
4298.00000 732.00000
4133.00000 764.00000
4250.00000 686.00000
3919.00000 671.00000
IMAGE=C:\Users\lheck\Desktop\2017_Teeth\Teeth_C\V_0A20046_H_ahb_A_3_6_C.JPG
ID=222 
SCALE=0.004300
LM=9
3744.00000 720.00000
3934.00000 774.00000
3995.00000 812.00000
4162.00000 936.00000
4273.00000 1107.00000
3967.00000 1128.00000
3821.00000 1168.00000
3930.00000 1110.00000
3644.00000 1043.00000
IMAGE=C:\Users\lheck\Desktop\2017_Teeth\Teeth_C\V_A200515_H_ahb_A_3_6_C.JPG
ID=223 
SCALE=0.005234
