# Supplementary material for: Shape variation and modularity of skull and teeth in domesticated horses and wild equids
Source: Front Zool. 2018 Apr 19;15:14. doi: 10.1186/s12983-018-0258-9 (PMC5907714; doi:10.1186/s12983-018-0258-9)
Supplement: Supplementary file 6 — TpsDig output for 2) upper third molar, 3) upper second premolar, 4) lower third molar, and 5) lower second premolar for all specimens used in this study including two-dimensional landmark data (raw coordinates) and identifier (image name); for details see Additional file 1. (TXT 12 kb) [file 12983_2018_258_MOESM6_ESM.txt]

LM=12
670.00000 3125.00000
1044.00000 2979.00000
979.00000 3080.00000
1205.00000 3041.00000
1115.00000 2962.00000
1383.00000 2917.00000
1273.00000 3037.00000
1458.00000 3136.00000
1252.00000 3129.00000
1239.00000 3050.00000
947.00000 3159.00000
921.00000 3103.00000
IMAGE=D:\2017_Teeth\Teeth_LJ\B_0000820_H_han_W_3_6_LJ.JPG
ID=0
SCALE=0.004034
LM=12
460.00000 3141.00000
804.00000 2970.00000
742.00000 3086.00000
1000.00000 3015.00000
892.00000 2941.00000
1147.00000 2877.00000
1075.00000 3006.00000
1313.00000 3086.00000
1094.00000 3120.00000
1041.00000 3020.00000
771.00000 3175.00000
709.00000 3114.00000
IMAGE=D:\2017_Teeth\Teeth_LJ\B_0000827_H_hol_W_3_6_LJ.JPG
ID=1
SCALE=0.003743
LM=12
976.00000 2788.00000
1127.00000 2676.00000
1078.00000 2754.00000
1269.00000 2697.00000
1182.00000 2670.00000
1359.00000 2595.00000
1289.00000 2695.00000
1471.00000 2717.00000
1320.00000 2763.00000
1285.00000 2733.00000
1117.00000 2818.00000
1062.00000 2807.00000
IMAGE=D:\2017_Teeth\Teeth_LJ\B_0001190_D_aaa_A_3_6_LJ.JPG
ID=2
SCALE=0.004500
LM=12
798.00000 2967.00000
993.00000 2852.00000
975.00000 2952.00000
1133.00000 2892.00000
1056.00000 2847.00000
1261.00000 2780.00000
1222.00000 2889.00000
1375.00000 2951.00000
1226.00000 2968.00000
1174.00000 2903.00000
974.00000 3016.00000
947.00000 2980.00000
IMAGE=D:\2017_Teeth\Teeth_LJ\B_0001191_D_aaa_A_3_6_LJ.JPG
ID=3
SCALE=0.003904
LM=12
477.00000 3095.00000
766.00000 2949.00000
734.00000 3053.00000
951.00000 2973.00000
844.00000 2938.00000
1050.00000 2887.00000
985.00000 2976.00000
1143.00000 3100.00000
1017.00000 3103.00000
945.00000 3034.00000
711.00000 3128.00000
678.00000 3055.00000
IMAGE=D:\2017_Teeth\Teeth_LJ\B_0001328_H_ice_P_3_6_LJ.JPG
ID=4
SCALE=0.003657
LM=12
862.00000 3216.00000
1166.00000 3048.00000
1077.00000 3167.00000
1366.00000 3091.00000
1254.00000 3008.00000
1493.00000 2940.00000
1398.00000 3076.00000
1637.00000 3186.00000
1410.00000 3186.00000
1375.00000 3120.00000
1086.00000 3253.00000
1032.00000 3197.00000
IMAGE=D:\2017_Teeth\Teeth_LJ\B_0001339_H_ice_P_3_6_LJ.JPG
ID=5
SCALE=0.003759
LM=12
673.00000 3266.00000
966.00000 3118.00000
899.00000 3243.00000
1105.00000 3173.00000
1041.00000 3090.00000
1298.00000 3014.00000
1213.00000 3140.00000
1416.00000 3223.00000
1186.00000 3250.00000
1168.00000 3139.00000
904.00000 3321.00000
851.00000 3271.00000
IMAGE=D:\2017_Teeth\Teeth_LJ\B_0001340_H_ice_P_3_6_LJ.JPG
ID=6
SCALE=0.003603
LM=12
418.00000 3042.00000
758.00000 2947.00000
684.00000 3048.00000
922.00000 3001.00000
817.00000 2918.00000
1097.00000 2862.00000
1014.00000 2987.00000
1246.00000 3093.00000
1023.00000 3119.00000
965.00000 2991.00000
677.00000 3173.00000
616.00000 3094.00000
IMAGE=D:\2017_Teeth\Teeth_LJ\B_0001382_H_ice_P_3_6_LJ.JPG
ID=8
SCALE=0.003545
LM=12
828.00000 2618.00000
1122.00000 2496.00000
1037.00000 2601.00000
1308.00000 2509.00000
1173.00000 2460.00000
1418.00000 2415.00000
1342.00000 2511.00000
1532.00000 2616.00000
1320.00000 2636.00000
1299.00000 2557.00000
1033.00000 2695.00000
993.00000 2626.00000
IMAGE=D:\2017_Teeth\Teeth_LJ\B_0001383_H_ice_P_3_6_LJ.JPG
ID=9
SCALE=0.004199
LM=12
931.00000 2930.00000
1116.00000 2840.00000
1073.00000 2913.00000
1238.00000 2861.00000
1181.00000 2806.00000
1375.00000 2770.00000
1315.00000 2855.00000
1482.00000 2884.00000
1320.00000 2935.00000
1270.00000 2859.00000
1094.00000 2954.00000
1039.00000 2904.00000
IMAGE=C:\Users\lheck\Desktop\2017_Teeth\Teeth_LJ\B_0001385_H_ice_P_3_6_LJ.JPG
ID=10
SCALE=0.004559
LM=12
777.00000 3074.00000
1030.00000 2952.00000
983.00000 3047.00000
1189.00000 2987.00000
1094.00000 2923.00000
1307.00000 2865.00000
1256.00000 2982.00000
1434.00000 3026.00000
1260.00000 3081.00000
1224.00000 2987.00000
976.00000 3117.00000
940.00000 3064.00000
IMAGE=C:\Users\lheck\Desktop\2017_Teeth\Teeth_LJ\B_0001388_H_ice_P_3_6_LJ.JPG
ID=12
SCALE=0.004424
LM=12
548.00000 3191.00000
853.00000 3079.00000
797.00000 3177.00000
974.00000 3160.00000
915.00000 3052.00000
1141.00000 3027.00000
1080.00000 3130.00000
1293.00000 3250.00000
1089.00000 3264.00000
1038.00000 3144.00000
801.00000 3273.00000
756.00000 3199.00000
IMAGE=C:\Users\lheck\Desktop\2017_Teeth\Teeth_LJ\B_0001389_H_ice_P_3_6_LJ.JPG
ID=13
SCALE=0.004499
LM=12
818.00000 3212.00000
1069.00000 3067.00000
1040.00000 3170.00000
1205.00000 3115.00000
1136.00000 3025.00000
1389.00000 2982.00000
1291.00000 3095.00000
1494.00000 3198.00000
1286.00000 3203.00000
1258.00000 3098.00000
1032.00000 3250.00000
985.00000 3190.00000
IMAGE=C:\Users\lheck\Desktop\2017_Teeth\Teeth_LJ\B_0001390_H_ice_P_3_6_LJ.JPG
ID=14
SCALE=0.004181
LM=12
473.00000 3220.00000
771.00000 3130.00000
705.00000 3229.00000
968.00000 3163.00000
811.00000 3101.00000
1081.00000 3063.00000
1000.00000 3160.00000
1224.00000 3290.00000
1022.00000 3319.00000
974.00000 3221.00000
713.00000 3342.00000
665.00000 3262.00000
IMAGE=C:\Users\lheck\Desktop\2017_Teeth\Teeth_LJ\B_0001393_H_ice_P_3_6_LJ.JPG
ID=16
SCALE=0.003533
LM=12
328.00000 3173.00000
661.00000 3050.00000
585.00000 3143.00000
828.00000 3114.00000
742.00000 3029.00000
1001.00000 2986.00000
910.00000 3092.00000
1095.00000 3208.00000
907.00000 3215.00000
870.00000 3092.00000
552.00000 3226.00000
536.00000 3136.00000
IMAGE=C:\Users\lheck\Desktop\2017_Teeth\Teeth_LJ\B_0001437_H_grb_W_3_6_LJ.JPG
ID=19
SCALE=0.003987
LM=12
2109.00000 2054.00000
2215.00000 2001.00000
2196.00000 2041.00000
2267.00000 2019.00000
2247.00000 1984.00000
2328.00000 1980.00000
2290.00000 2024.00000
2341.00000 2071.00000
2284.00000 2061.00000
2277.00000 2032.00000
2179.00000 2068.00000
2172.00000 2043.00000
IMAGE=C:\Users\lheck\Desktop\2017_Teeth\Teeth_LJ\B_0001443_H_grb_W_3_6_LJ.JPG
ID=20
SCALE=0.012026
LM=12
992.00000 3389.00000
1182.00000 3309.00000
1144.00000 3368.00000
1270.00000 3327.00000
1222.00000 3281.00000
1391.00000 3250.00000
1344.00000 3308.00000
1531.00000 3295.00000
1360.00000 3389.00000
1313.00000 3323.00000
1129.00000 3413.00000
1105.00000 3399.00000
IMAGE=C:\Users\lheck\Desktop\2017_Teeth\Teeth_LJ\B_0001951_Z_aaa_A_3_6_LJ.JPG
ID=21
SCALE=0.003977
LM=12
849.00000 3227.00000
1130.00000 3054.00000
1089.00000 3153.00000
1301.00000 3125.00000
1238.00000 3028.00000
1457.00000 2986.00000
1366.00000 3110.00000
1565.00000 3166.00000
1367.00000 3202.00000
1333.00000 3129.00000
1070.00000 3231.00000
1027.00000 3164.00000
IMAGE=C:\Users\lheck\Desktop\2017_Teeth\Teeth_LJ\B_0002016_H_thb_F_3_6_LJ.JPG
ID=22
SCALE=0.004217
LM=12
895.00000 2905.00000
1066.00000 2766.00000
1041.00000 2845.00000
1223.00000 2756.00000
1113.00000 2746.00000
1337.00000 2649.00000
1263.00000 2730.00000
1436.00000 2790.00000
1278.00000 2827.00000
1240.00000 2779.00000
1073.00000 2905.00000
999.00000 2873.00000
IMAGE=C:\Users\lheck\Desktop\2017_Teeth\Teeth_LJ\B_0002027_D_aaa_A_3_6_LJ.JPG
ID=23
SCALE=0.004255
LM=12
1134.00000 2554.00000
1379.00000 2415.00000
1323.00000 2493.00000
1503.00000 2457.00000
1465.00000 2386.00000
1670.00000 2323.00000
1595.00000 2430.00000
1756.00000 2458.00000
1587.00000 2495.00000
1549.00000 2427.00000
1318.00000 2558.00000
1279.00000 2495.00000
IMAGE=C:\Users\lheck\Desktop\2017_Teeth\Teeth_LJ\B_0002988_Z_aaa_A_3_6_LJ.JPG
ID=24
SCALE=0.004533
LM=12
694.00000 3019.00000
1016.00000 2925.00000
960.00000 3001.00000
1181.00000 3007.00000
1085.00000 2932.00000
1286.00000 2905.00000
1210.00000 3002.00000
1422.00000 3039.00000
1233.00000 3116.00000
1186.00000 3038.00000
931.00000 3074.00000
905.00000 3014.00000
IMAGE=C:\Users\lheck\Desktop\2017_Teeth\Teeth_LJ\B_0003357_H_trk_W_3_6_LJ.JPG
ID=25
SCALE=0.004367
LM=12
945.00000 3051.00000
1309.00000 2923.00000
1220.00000 3017.00000
1404.00000 2998.00000
1366.00000 2903.00000
1577.00000 2874.00000
1472.00000 2983.00000
1659.00000 3067.00000
1455.00000 3071.00000
1436.00000 3007.00000
1180.00000 3087.00000
1168.00000 3032.00000
IMAGE=C:\Users\lheck\Desktop\2017_Teeth\Teeth_LJ\B_0003362_H_trk_W_3_6_LJ.JPG
ID=27
SCALE=0.004971
LM=12
619.00000 3296.00000
909.00000 3190.00000
871.00000 3261.00000
1077.00000 3236.00000
971.00000 3168.00000
1187.00000 3144.00000
1119.00000 3231.00000
1326.00000 3328.00000
1115.00000 3313.00000
1099.00000 3260.00000
836.00000 3323.00000
813.00000 3266.00000
IMAGE=C:\Users\lheck\Desktop\2017_Teeth\Teeth_LJ\B_0003365_H_trk_W_3_6_LJ.JPG
ID=28
SCALE=0.004523
LM=12
952.00000 3404.00000
1237.00000 3237.00000
1185.00000 3339.00000
1407.00000 3244.00000
1289.00000 3220.00000
1508.00000 3134.00000
1431.00000 3245.00000
1637.00000 3305.00000
1453.00000 3339.00000
1406.00000 3273.00000
1184.00000 3411.00000
1151.00000 3355.00000
IMAGE=C:\Users\lheck\Desktop\2017_Teeth\Teeth_LJ\B_0003371_H_thb_F_3_6_LJ.JPG
ID=29
SCALE=0.004310
LM=12
1355.00000 3082.00000
1525.00000 2942.00000
1494.00000 3025.00000
1653.00000 2959.00000
1563.00000 2925.00000
1741.00000 2849.00000
1675.00000 2948.00000
1828.00000 2999.00000
1705.00000 3008.00000
1671.00000 2983.00000
1504.00000 3091.00000
1467.00000 3054.00000
IMAGE=C:\Users\lheck\Desktop\2017_Teeth\Teeth_LJ\B_0006784_H_tog_P_3_6_LJ.JPG
ID=30
SCALE=0.005177
LM=12
1096.00000 3343.00000
1254.00000 3240.00000
1230.00000 3307.00000
1383.00000 3247.00000
1296.00000 3227.00000
1511.00000 3159.00000
1409.00000 3236.00000
1606.00000 3232.00000
1453.00000 3303.00000
1407.00000 3278.00000
1222.00000 3350.00000
1174.00000 3325.00000
IMAGE=C:\Users\lheck\Desktop\2017_Teeth\Teeth_LJ\B_0006787_H_tog_P_3_6_LJ.JPG
ID=31
SCALE=0.003920
LM=12
948.00000 2862.00000
1092.00000 2783.00000
1065.00000 2844.00000
1192.00000 2811.00000
1126.00000 2778.00000
1292.00000 2718.00000
1242.00000 2802.00000
1412.00000 2812.00000
1253.00000 2853.00000
1213.00000 2807.00000
1076.00000 2897.00000
1035.00000 2861.00000
IMAGE=C:\Users\lheck\Desktop\2017_Teeth\Teeth_LJ\B_0012567_Z_aaa_A_3_6_LJ.JPG
ID=33
SCALE=0.005102
LM=12
1214.00000 2572.00000
1399.00000 2489.00000
1351.00000 2549.00000
1486.00000 2526.00000
1448.00000 2469.00000
1588.00000 2428.00000
1549.00000 2498.00000
1688.00000 2542.00000
1550.00000 2567.00000
1514.00000 2503.00000
1348.00000 2592.00000
1323.00000 2560.00000
IMAGE=C:\Users\lheck\Desktop\2017_Teeth\Teeth_LJ\B_0013223_Z_aaa_A_3_6_LJ.JPG
ID=35
SCALE=0.005284
LM=12
755.00000 2816.00000
1037.00000 2693.00000
1019.00000 2754.00000
1164.00000 2738.00000
1088.00000 2662.00000
1337.00000 2592.00000
1276.00000 2685.00000
1426.00000 2755.00000
1264.00000 2793.00000
1229.00000 2701.00000
997.00000 2840.00000
947.00000 2769.00000
IMAGE=C:\Users\lheck\Desktop\2017_Teeth\Teeth_LJ\B_0013415_Z_aaa_A_3_6_LJ.JPG
ID=36
SCALE=0.003960
LM=12
1436.00000 2528.00000
1610.00000 2430.00000
1559.00000 2500.00000
1732.00000 2455.00000
1652.00000 2410.00000
1822.00000 2359.00000
1766.00000 2456.00000
1903.00000 2498.00000
1788.00000 2515.00000
1747.00000 2463.00000
1571.00000 2549.00000
1525.00000 2513.00000
IMAGE=C:\Users\lheck\Desktop\2017_Teeth\Teeth_LJ\B_0015716_D_aaa_A_3_6_LJ.JPG
ID=37
SCALE=0.005072
LM=12
1031.00000 3125.00000
1307.00000 2982.00000
1240.00000 3083.00000
1442.00000 3032.00000
1359.00000 2969.00000
1577.00000 2902.00000
1500.00000 3010.00000
1686.00000 3045.00000
1514.00000 3087.00000
1459.00000 3017.00000
1236.00000 3138.00000
1198.00000 3107.00000
IMAGE=C:\Users\lheck\Desktop\2017_Teeth\Teeth_LJ\B_0017577_Z_aaa_A_3_6_LJ.JPG
ID=38
SCALE=0.004715
LM=12
875.00000 3336.00000
1043.00000 3237.00000
975.00000 3314.00000
1149.00000 3261.00000
1093.00000 3215.00000
1305.00000 3169.00000
1219.00000 3249.00000
1405.00000 3245.00000
1236.00000 3306.00000
1182.00000 3265.00000
1006.00000 3348.00000
943.00000 3332.00000
IMAGE=C:\Users\lheck\Desktop\2017_Teeth\Teeth_LJ\B_0023431_Z_aaa_A_3_6_LJ.JPG
ID=40
SCALE=0.004233
LM=12
1324.00000 3094.00000
1542.00000 2990.00000
1516.00000 3055.00000
1682.00000 3045.00000
1596.00000 2997.00000
1792.00000 2962.00000
1715.00000 3041.00000
1889.00000 3085.00000
1733.00000 3123.00000
1686.00000 3091.00000
1494.00000 3120.00000
1453.00000 3080.00000
IMAGE=C:\Users\lheck\Desktop\2017_Teeth\Teeth_LJ\B_0032172_D_aaa_A_3_6_LJ.JPG
ID=41
SCALE=0.005370
LM=12
1108.00000 3157.00000
1304.00000 3080.00000
1278.00000 3132.00000
1439.00000 3085.00000
1382.00000 3029.00000
1591.00000 2972.00000
1501.00000 3071.00000
1661.00000 3121.00000
1508.00000 3127.00000
1458.00000 3075.00000
1282.00000 3183.00000
1223.00000 3169.00000
IMAGE=C:\Users\lheck\Desktop\2017_Teeth\Teeth_LJ\B_0032175_D_aaa_A_3_6_LJ.JPG
ID=42
SCALE=0.004972
LM=12
885.00000 3313.00000
1100.00000 3233.00000
1070.00000 3285.00000
1210.00000 3258.00000
1155.00000 3220.00000
1362.00000 3171.00000
1255.00000 3247.00000
1452.00000 3289.00000
1286.00000 3319.00000
1244.00000 3280.00000
1089.00000 3354.00000
1030.00000 3318.00000
IMAGE=C:\Users\lheck\Desktop\2017_Teeth\Teeth_LJ\B_0032519_D_aaa_A_3_6_LJ.JPG
ID=43
SCALE=0.004714
LM=12
986.00000 2440.00000
1283.00000 2371.00000
1278.00000 2424.00000
1413.00000 2399.00000
1320.00000 2343.00000
1501.00000 2280.00000
1519.00000 2361.00000
1613.00000 2438.00000
1465.00000 2481.00000
1455.00000 2405.00000
1207.00000 2515.00000
1183.00000 2463.00000
IMAGE=C:\Users\lheck\Desktop\2017_Teeth\Teeth_LJ\B_0033809_D_aaa_A_3_6_LJ.JPG
ID=44
SCALE=0.004461
LM=12
788.00000 2616.00000
987.00000 2526.00000
943.00000 2599.00000
1099.00000 2550.00000
1040.00000 2496.00000
1231.00000 2436.00000
1175.00000 2528.00000
1346.00000 2552.00000
1171.00000 2599.00000
1130.00000 2545.00000
944.00000 2654.00000
893.00000 2604.00000
IMAGE=C:\Users\lheck\Desktop\2017_Teeth\Teeth_LJ\B_0033960_Z_aaa_A_3_6_LJ.JPG
ID=45
SCALE=0.004782
LM=12
868.00000 3344.00000
1125.00000 3205.00000
1063.00000 3292.00000
1241.00000 3229.00000
1178.00000 3178.00000
1388.00000 3109.00000
1313.00000 3203.00000
1506.00000 3233.00000
1307.00000 3280.00000
1275.00000 3221.00000
1075.00000 3355.00000
1026.00000 3341.00000
IMAGE=C:\Users\lheck\Desktop\2017_Teeth\Teeth_LJ\B_0043157_Z_aaa_A_3_6_LJ.JPG
ID=46
SCALE=0.003882
LM=12
966.00000 2623.00000
1197.00000 2508.00000
1162.00000 2567.00000
1304.00000 2555.00000
1256.00000 2488.00000
1478.00000 2398.00000
1406.00000 2510.00000
1586.00000 2559.00000
1394.00000 2569.00000
1356.00000 2502.00000
1147.00000 2620.00000
1091.00000 2571.00000
IMAGE=C:\Users\lheck\Desktop\2017_Teeth\Teeth_LJ\B_0047489_Z_aaa_A_3_6_LJ.JPG
ID=47
SCALE=0.004605
LM=12
838.00000 2914.00000
1102.00000 2735.00000
1053.00000 2827.00000
1284.00000 2765.00000
1178.00000 2715.00000
1394.00000 2664.00000
1333.00000 2754.00000
1505.00000 2778.00000
1344.00000 2828.00000
1300.00000 2767.00000
1048.00000 2888.00000
1003.00000 2841.00000
IMAGE=C:\Users\lheck\Desktop\2017_Teeth\Teeth_LJ\B_0060363_P_aaa_A_3_6_LJ.JPG
ID=48
SCALE=0.004784
LM=12
930.00000 3053.00000
1138.00000 2961.00000
1083.00000 3045.00000
1271.00000 2994.00000
1207.00000 2940.00000
1439.00000 2841.00000
1375.00000 2951.00000
1557.00000 2971.00000
1371.00000 3027.00000
1322.00000 2952.00000
1086.00000 3097.00000
1027.00000 3070.00000
IMAGE=C:\Users\lheck\Desktop\2017_Teeth\Teeth_LJ\B_0070201_Z_aaa_A_3_6_LJ.JPG
ID=50
SCALE=0.005076
LM=12
313.00000 2932.00000
676.00000 2773.00000
620.00000 2882.00000
840.00000 2850.00000
757.00000 2751.00000
1048.00000 2677.00000
942.00000 2817.00000
1183.00000 2929.00000
941.00000 2966.00000
887.00000 2839.00000
633.00000 2995.00000
565.00000 2929.00000
IMAGE=C:\Users\lheck\Desktop\2017_Teeth\Teeth_LJ\B_0070295_Z_aaa_A_3_6_LJ.JPG
ID=51
SCALE=0.003798
LM=12
731.00000 3064.00000
1006.00000 2966.00000
970.00000 3046.00000
1111.00000 3015.00000
1065.00000 2942.00000
1259.00000 2904.00000
1214.00000 2997.00000
1380.00000 3061.00000
1195.00000 3065.00000
1156.00000 2987.00000
963.00000 3107.00000
913.00000 3054.00000
IMAGE=C:\Users\lheck\Desktop\2017_Teeth\Teeth_LJ\B_0070299_Z_aaa_A_3_6_LJ.JPG
ID=53
SCALE=0.004807
LM=12
1123.00000 2420.00000
1289.00000 2331.00000
1253.00000 2410.00000
1392.00000 2382.00000
1357.00000 2323.00000
1507.00000 2274.00000
1465.00000 2362.00000
1609.00000 2404.00000
1459.00000 2420.00000
1419.00000 2353.00000
1254.00000 2458.00000
1203.00000 2419.00000
IMAGE=C:\Users\lheck\Desktop\2017_Teeth\Teeth_LJ\B_0070300_Z_aaa_A_3_6_LJ.JPG
ID=54
SCALE=0.004943
LM=12
1149.00000 2981.00000
1360.00000 2913.00000
1325.00000 2979.00000
1504.00000 2913.00000
1409.00000 2894.00000
1600.00000 2833.00000
1530.00000 2922.00000
1699.00000 2916.00000
1556.00000 2988.00000
1519.00000 2966.00000
1335.00000 3041.00000
1288.00000 3010.00000
IMAGE=C:\Users\lheck\Desktop\2017_Teeth\Teeth_LJ\B_0070307_D_aaa_A_3_6_LJ.JPG
ID=55
SCALE=0.004717
LM=12
1248.00000 3195.00000
1430.00000 3070.00000
1394.00000 3141.00000
1516.00000 3081.00000
1459.00000 3053.00000
1616.00000 2970.00000
1588.00000 3039.00000
1692.00000 3058.00000
1581.00000 3104.00000
1545.00000 3063.00000
1394.00000 3175.00000
1364.00000 3167.00000
IMAGE=C:\Users\lheck\Desktop\2017_Teeth\Teeth_LJ\B_0070324_Z_aaa_A_3_6_LJ.JPG
ID=56
SCALE=0.005488
LM=12
1097.00000 2952.00000
1189.00000 2873.00000
1193.00000 2932.00000
1314.00000 2892.00000
1251.00000 2850.00000
1403.00000 2804.00000
1380.00000 2878.00000
1543.00000 2882.00000
1391.00000 2946.00000
1345.00000 2886.00000
1201.00000 2969.00000
1161.00000 2949.00000
IMAGE=C:\Users\lheck\Desktop\2017_Teeth\Teeth_LJ\B_0070333_Z_aaa_A_3_6_LJ.JPG
ID=57
SCALE=0.004738
LM=12
1243.00000 2467.00000
1432.00000 2372.00000
1385.00000 2436.00000
1516.00000 2410.00000
1493.00000 2354.00000
1665.00000 2332.00000
1581.00000 2400.00000
1709.00000 2439.00000
1555.00000 2466.00000
1544.00000 2401.00000
1379.00000 2473.00000
1345.00000 2442.00000
IMAGE=C:\Users\lheck\Desktop\2017_Teeth\Teeth_LJ\B_0070340_Z_aaa_A_3_6_LJ.JPG
ID=58
SCALE=0.004656
LM=12
2005.00000 2119.00000
2111.00000 2085.00000
2091.00000 2119.00000
2173.00000 2105.00000
2135.00000 2084.00000
2231.00000 2045.00000
2218.00000 2091.00000
2279.00000 2128.00000
2214.00000 2143.00000
2190.00000 2115.00000
2078.00000 2151.00000
2059.00000 2131.00000
IMAGE=C:\Users\lheck\Desktop\2017_Teeth\Teeth_LJ\B_0083377_D_aaa_A_3_6_LJ.JPG
ID=60
SCALE=0.010505
LM=12
1040.00000 3056.00000
1253.00000 2961.00000
1213.00000 3023.00000
1402.00000 2961.00000
1313.00000 2947.00000
1488.00000 2868.00000
1426.00000 2961.00000
1575.00000 2995.00000
1454.00000 3041.00000
1405.00000 2991.00000
1208.00000 3088.00000
1166.00000 3047.00000
IMAGE=C:\Users\lheck\Desktop\2017_Teeth\Teeth_LJ\B_0091106_D_aaa_A_3_6_LJ.JPG
ID=61
SCALE=0.004405
LM=12
921.00000 3048.00000
1171.00000 2950.00000
1131.00000 3019.00000
1306.00000 2978.00000
1213.00000 2932.00000
1424.00000 2887.00000
1353.00000 2967.00000
1475.00000 3042.00000
1339.00000 3064.00000
1320.00000 2999.00000
1106.00000 3092.00000
1067.00000 3040.00000
IMAGE=C:\Users\lheck\Desktop\2017_Teeth\Teeth_LJ\B_0091107_D_aaa_A_3_6_LJ.JPG
ID=62
SCALE=0.004692
LM=12
1524.00000 2626.00000
1683.00000 2513.00000
1643.00000 2581.00000
1789.00000 2526.00000
1729.00000 2481.00000
1869.00000 2432.00000
1839.00000 2500.00000
1967.00000 2536.00000
1829.00000 2575.00000
1810.00000 2521.00000
1633.00000 2637.00000
1605.00000 2597.00000
IMAGE=C:\Users\lheck\Desktop\2017_Teeth\Teeth_LJ\H_00Eblg1_H_blg_C_3_6_LJ.JPG
ID=69
SCALE=0.006987
LM=12
1046.00000 2847.00000
1309.00000 2686.00000
1236.00000 2770.00000
1445.00000 2710.00000
1359.00000 2663.00000
1542.00000 2614.00000
1470.00000 2710.00000
1614.00000 2748.00000
1467.00000 2793.00000
1452.00000 2739.00000
1239.00000 2831.00000
1206.00000 2789.00000
IMAGE=C:\Users\lheck\Desktop\2017_Teeth\Teeth_LJ\H_00Eblg2_H_blg_C_3_6_LJ.JPG
ID=70
SCALE=0.005684
LM=12
1291.00000 2000.00000
1489.00000 1913.00000
1425.00000 1983.00000
1567.00000 1971.00000
1524.00000 1902.00000
1686.00000 1868.00000
1629.00000 1942.00000
1763.00000 2001.00000
1632.00000 2016.00000
1609.00000 1981.00000
1422.00000 2043.00000
1397.00000 2009.00000
IMAGE=C:\Users\lheck\Desktop\2017_Teeth\Teeth_LJ\H_00Eind1_H_ind_P_3_6_LJ.JPG
ID=73
SCALE=0.006744
LM=12
1571.00000 2448.00000
1761.00000 2327.00000
1740.00000 2386.00000
1844.00000 2374.00000
1808.00000 2319.00000
1947.00000 2272.00000
1947.00000 2326.00000
1987.00000 2379.00000
1874.00000 2415.00000
1879.00000 2351.00000
1722.00000 2446.00000
1679.00000 2415.00000
IMAGE=C:\Users\lheck\Desktop\2017_Teeth\Teeth_LJ\H_00Emgl1_H_mon_P_4_6_LJ.JPG
ID=75
SCALE=0.006525
LM=12
1157.00000 2418.00000
1385.00000 2321.00000
1326.00000 2385.00000
1510.00000 2355.00000
1436.00000 2313.00000
1652.00000 2260.00000
1566.00000 2341.00000
1692.00000 2420.00000
1555.00000 2431.00000
1539.00000 2363.00000
1326.00000 2464.00000
1281.00000 2423.00000
IMAGE=C:\Users\lheck\Desktop\2017_Teeth\Teeth_LJ\H_00Emgl3_H_mon_P_3_6_LJ.JPG
ID=76
SCALE=0.005414
LM=12
1410.00000 2513.00000
1629.00000 2333.00000
1604.00000 2397.00000
1716.00000 2351.00000
1672.00000 2317.00000
1810.00000 2247.00000
1767.00000 2328.00000
1873.00000 2352.00000
1738.00000 2402.00000
1743.00000 2337.00000
1586.00000 2470.00000
1554.00000 2426.00000
IMAGE=C:\Users\lheck\Desktop\2017_Teeth\Teeth_LJ\H_00Esfk1_H_suf_C_3_6_LJ.JPG
ID=78
SCALE=0.006942
LM=12
1404.00000 2812.00000
1620.00000 2680.00000
1611.00000 2755.00000
1742.00000 2726.00000
1671.00000 2649.00000
1864.00000 2610.00000
1829.00000 2702.00000
1957.00000 2778.00000
1810.00000 2805.00000
1790.00000 2707.00000
1606.00000 2827.00000
1562.00000 2779.00000
IMAGE=C:\Users\lheck\Desktop\2017_Teeth\Teeth_LJ\H_00Eshr1_H_shi_C_3_6_LJ.JPG
ID=79
SCALE=0.006912
LM=12
909.00000 2442.00000
1143.00000 2319.00000
1090.00000 2390.00000
1256.00000 2352.00000
1187.00000 2276.00000
1381.00000 2254.00000
1318.00000 2337.00000
1459.00000 2408.00000
1314.00000 2419.00000
1280.00000 2361.00000
1098.00000 2448.00000
1060.00000 2387.00000
IMAGE=C:\Users\lheck\Desktop\2017_Teeth\Teeth_LJ\H_0Ecldd1_H_cds_C_3_6_LJ.JPG
ID=80
SCALE=0.006463
LM=12
1710.00000 2550.00000
1892.00000 2410.00000
1859.00000 2477.00000
1984.00000 2432.00000
1929.00000 2395.00000
2073.00000 2346.00000
2019.00000 2424.00000
2129.00000 2476.00000
2018.00000 2507.00000
1989.00000 2453.00000
1845.00000 2539.00000
1816.00000 2489.00000
IMAGE=C:\Users\lheck\Desktop\2017_Teeth\Teeth_LJ\H_0Ecldd4_H_cds_C_3_6_LJ.JPG
ID=81
SCALE=0.006747
LM=12
1246.00000 2502.00000
1479.00000 2386.00000
1438.00000 2466.00000
1579.00000 2418.00000
1534.00000 2351.00000
1672.00000 2314.00000
1619.00000 2413.00000
1744.00000 2476.00000
1607.00000 2491.00000
1599.00000 2417.00000
1422.00000 2531.00000
1397.00000 2484.00000
IMAGE=C:\Users\lheck\Desktop\2017_Teeth\Teeth_LJ\H_0Ecldd5_H_cds_C_3_6_LJ.JPG
ID=82
SCALE=0.006696
LM=12
1520.00000 2284.00000
1731.00000 2159.00000
1707.00000 2219.00000
1827.00000 2195.00000
1781.00000 2150.00000
1916.00000 2108.00000
1878.00000 2171.00000
1978.00000 2226.00000
1860.00000 2249.00000
1858.00000 2197.00000
1686.00000 2265.00000
1655.00000 2234.00000
IMAGE=C:\Users\lheck\Desktop\2017_Teeth\Teeth_LJ\H_0EeglH1_H_thb_F_3_6_LJ.JPG
ID=83
SCALE=0.007083
LM=12
1237.00000 2823.00000
1456.00000 2669.00000
1397.00000 2742.00000
1518.00000 2729.00000
1493.00000 2656.00000
1651.00000 2620.00000
1608.00000 2681.00000
1733.00000 2769.00000
1586.00000 2779.00000
1568.00000 2695.00000
1396.00000 2811.00000
1360.00000 2759.00000
IMAGE=C:\Users\lheck\Desktop\2017_Teeth\Teeth_LJ\H_0Egrbd2_H_grb_W_3_6_LJ.JPG
ID=84
SCALE=0.006283
LM=12
1138.00000 2498.00000
1379.00000 2391.00000
1327.00000 2472.00000
1489.00000 2445.00000
1434.00000 2390.00000
1628.00000 2365.00000
1534.00000 2445.00000
1668.00000 2540.00000
1510.00000 2525.00000
1500.00000 2464.00000
1305.00000 2535.00000
1264.00000 2495.00000
IMAGE=C:\Users\lheck\Desktop\2017_Teeth\Teeth_LJ\H_0Eoldb1_H_odb_W_3_6_LJ.JPG
ID=85
SCALE=0.006202
LM=12
1112.00000 2429.00000
1332.00000 2304.00000
1298.00000 2370.00000
1465.00000 2341.00000
1405.00000 2285.00000
1582.00000 2251.00000
1513.00000 2331.00000
1646.00000 2405.00000
1515.00000 2419.00000
1480.00000 2358.00000
1284.00000 2427.00000
1247.00000 2376.00000
IMAGE=C:\Users\lheck\Desktop\2017_Teeth\Teeth_LJ\H_0Eparb1_H_arb_F_3_6_LJ.JPG
ID=86
SCALE=0.005916
LM=12
1633.00000 2450.00000
1810.00000 2313.00000
1765.00000 2372.00000
1881.00000 2356.00000
1839.00000 2294.00000
1958.00000 2261.00000
1929.00000 2344.00000
2022.00000 2408.00000
1910.00000 2412.00000
1913.00000 2361.00000
1758.00000 2440.00000
1730.00000 2395.00000
IMAGE=C:\Users\lheck\Desktop\2017_Teeth\Teeth_LJ\H_0Estmk2_H_stm_W_3_6_LJ.JPG
ID=87
SCALE=0.007039
LM=12
995.00000 3287.00000
1248.00000 3146.00000
1223.00000 3228.00000
1422.00000 3163.00000
1325.00000 3100.00000
1569.00000 3021.00000
1507.00000 3138.00000
1730.00000 3190.00000
1517.00000 3238.00000
1473.00000 3132.00000
1248.00000 3317.00000
1174.00000 3255.00000
IMAGE=C:\Users\lheck\Desktop\2017_Teeth\Teeth_LJ\K_0001760_H_ice_P_3_6_LJ.JPG
ID=88
SCALE=0.003300
LM=12
2211.00000 2217.00000
2347.00000 2166.00000
2310.00000 2210.00000
2389.00000 2195.00000
2374.00000 2155.00000
2456.00000 2145.00000
2435.00000 2193.00000
2505.00000 2229.00000
2410.00000 2249.00000
2409.00000 2206.00000
2307.00000 2257.00000
2285.00000 2223.00000
IMAGE=C:\Users\lheck\Desktop\2017_Teeth\Teeth_LJ\K_0001851_H_ice_P_3_6_LJ.JPG
ID=89
SCALE=0.009774
LM=12
941.00000 3098.00000
1229.00000 2986.00000
1163.00000 3083.00000
1381.00000 3044.00000
1283.00000 2973.00000
1517.00000 2937.00000
1447.00000 3044.00000
1657.00000 3092.00000
1436.00000 3136.00000
1414.00000 3043.00000
1151.00000 3162.00000
1121.00000 3090.00000
IMAGE=C:\Users\lheck\Desktop\2017_Teeth\Teeth_LJ\K_0016437_H_she_P_3_6_LJ.JPG
ID=92
SCALE=0.004015
LM=12
538.00000 3059.00000
719.00000 2920.00000
690.00000 3012.00000
863.00000 2967.00000
780.00000 2911.00000
970.00000 2838.00000
931.00000 2947.00000
1161.00000 2993.00000
955.00000 3020.00000
897.00000 2951.00000
720.00000 3070.00000
669.00000 3043.00000
IMAGE=C:\Users\lheck\Desktop\2017_Teeth\Teeth_LJ\K_0016438_H_she_P_3_6_LJ.JPG
ID=93
SCALE=0.003344
LM=12
582.00000 3127.00000
804.00000 2989.00000
784.00000 3096.00000
995.00000 3046.00000
882.00000 2947.00000
1123.00000 2894.00000
1082.00000 3019.00000
1317.00000 3030.00000
1106.00000 3099.00000
1051.00000 3029.00000
782.00000 3158.00000
708.00000 3099.00000
IMAGE=C:\Users\lheck\Desktop\2017_Teeth\Teeth_LJ\K_0017174_H_hny_W_3_6_LJ.JPG
ID=97
SCALE=0.003118
LM=12
923.00000 3021.00000
1169.00000 2910.00000
1127.00000 3006.00000
1382.00000 2952.00000
1239.00000 2885.00000
1470.00000 2831.00000
1422.00000 2956.00000
1611.00000 2976.00000
1417.00000 3042.00000
1373.00000 2985.00000
1130.00000 3074.00000
1080.00000 3013.00000
IMAGE=C:\Users\lheck\Desktop\2017_Teeth\Teeth_LJ\K_0018146_H_wel_P_3_6_LJ.JPG
ID=100
SCALE=0.003891
LM=12
773.00000 3098.00000
919.00000 3008.00000
883.00000 3070.00000
1112.00000 3017.00000
976.00000 2992.00000
1227.00000 2911.00000
1143.00000 3004.00000
1373.00000 2995.00000
1169.00000 3074.00000
1124.00000 3045.00000
921.00000 3144.00000
849.00000 3109.00000
IMAGE=C:\Users\lheck\Desktop\2017_Teeth\Teeth_LJ\K_0019782_H_wel_P_3_6_LJ.JPG
ID=101
SCALE=0.003508
LM=12
798.00000 2866.00000
1037.00000 2745.00000
1002.00000 2837.00000
1262.00000 2788.00000
1102.00000 2723.00000
1351.00000 2636.00000
1293.00000 2779.00000
1521.00000 2838.00000
1290.00000 2866.00000
1253.00000 2816.00000
988.00000 2896.00000
943.00000 2849.00000
IMAGE=C:\Users\lheck\Desktop\2017_Teeth\Teeth_LJ\K_0019937_H_wel_P_3_6_LJ.JPG
ID=102
SCALE=0.003390
LM=12
669.00000 2759.00000
937.00000 2688.00000
867.00000 2766.00000
1091.00000 2736.00000
1005.00000 2672.00000
1195.00000 2637.00000
1141.00000 2734.00000
1327.00000 2821.00000
1150.00000 2822.00000
1117.00000 2742.00000
871.00000 2841.00000
829.00000 2783.00000
IMAGE=C:\Users\lheck\Desktop\2017_Teeth\Teeth_LJ\K_0023613_H_she_P_3_6_LJ.JPG
ID=103
SCALE=0.004233
LM=12
524.00000 3194.00000
811.00000 3063.00000
733.00000 3180.00000
1020.00000 3131.00000
878.00000 3051.00000
1125.00000 3008.00000
1055.00000 3124.00000
1275.00000 3232.00000
1071.00000 3246.00000
1014.00000 3207.00000
735.00000 3274.00000
696.00000 3210.00000
IMAGE=C:\Users\lheck\Desktop\2017_Teeth\Teeth_LJ\K_0024750_H_wel_P_3_6_LJ.JPG
ID=105
SCALE=0.003076
LM=12
549.00000 2852.00000
775.00000 2710.00000
746.00000 2812.00000
937.00000 2761.00000
844.00000 2685.00000
1065.00000 2654.00000
1015.00000 2750.00000
1235.00000 2847.00000
1007.00000 2848.00000
974.00000 2770.00000
730.00000 2876.00000
679.00000 2850.00000
IMAGE=C:\Users\lheck\Desktop\2017_Teeth\Teeth_LJ\K_0031851_H_exm_P_3_6_LJ.JPG
ID=108
SCALE=0.003717
LM=12
812.00000 3277.00000
1113.00000 3156.00000
1048.00000 3254.00000
1302.00000 3171.00000
1174.00000 3120.00000
1402.00000 3057.00000
1332.00000 3165.00000
1548.00000 3234.00000
1347.00000 3268.00000
1314.00000 3189.00000
1051.00000 3344.00000
1008.00000 3296.00000
IMAGE=C:\Users\lheck\Desktop\2017_Teeth\Teeth_LJ\V_0000E68_H_piz_C_3_6_LJ.JPG
ID=112
SCALE=0.004458
LM=12
989.00000 3097.00000
1264.00000 2902.00000
1240.00000 2976.00000
1413.00000 2951.00000
1329.00000 2883.00000
1542.00000 2817.00000
1508.00000 2914.00000
1702.00000 2947.00000
1475.00000 2998.00000
1462.00000 2915.00000
1244.00000 3052.00000
1195.00000 3007.00000
IMAGE=C:\Users\lheck\Desktop\2017_Teeth\Teeth_LJ\V_0000E69_H_piz_C_3_6_LJ.JPG
ID=113
SCALE=0.004575
LM=12
1215.00000 2756.00000
1536.00000 2630.00000
1491.00000 2703.00000
1658.00000 2660.00000
1593.00000 2597.00000
1788.00000 2558.00000
1758.00000 2640.00000
1902.00000 2701.00000
1713.00000 2735.00000
1719.00000 2645.00000
1468.00000 2773.00000
1436.00000 2723.00000
IMAGE=C:\Users\lheck\Desktop\2017_Teeth\Teeth_LJ\V_0000E73_H_kdr_W_3_6_LJ.JPG
ID=115
SCALE=0.004804
LM=12
1250.00000 3130.00000
1472.00000 2981.00000
1462.00000 3050.00000
1593.00000 3024.00000
1520.00000 2964.00000
1663.00000 2912.00000
1703.00000 2984.00000
1799.00000 3048.00000
1637.00000 3070.00000
1634.00000 3003.00000
1450.00000 3129.00000
1411.00000 3074.00000
IMAGE=C:\Users\lheck\Desktop\2017_Teeth\Teeth_LJ\V_0000E77_H_arb_F_3_6_LJ.JPG
ID=117
SCALE=0.005207
LM=12
1154.00000 3273.00000
1396.00000 3145.00000
1346.00000 3209.00000
1520.00000 3205.00000
1444.00000 3134.00000
1634.00000 3054.00000
1583.00000 3132.00000
1730.00000 3202.00000
1598.00000 3217.00000
1561.00000 3186.00000
1350.00000 3256.00000
1311.00000 3232.00000
IMAGE=C:\Users\lheck\Desktop\2017_Teeth\Teeth_LJ\V_0000E78_H_arb_F_3_6_LJ.JPG
ID=118
SCALE=0.004730
LM=12
864.00000 2878.00000
1216.00000 2734.00000
1131.00000 2835.00000
1376.00000 2824.00000
1279.00000 2705.00000
1531.00000 2705.00000
1436.00000 2827.00000
1646.00000 2944.00000
1417.00000 2921.00000
1388.00000 2848.00000
1102.00000 2936.00000
1086.00000 2844.00000
IMAGE=C:\Users\lheck\Desktop\2017_Teeth\Teeth_LJ\V_0000E85_H_arb_F_3_6_LJ.JPG
ID=119
SCALE=0.003876
LM=12
908.00000 3156.00000
1272.00000 2987.00000
1212.00000 3087.00000
1437.00000 3042.00000
1336.00000 2953.00000
1559.00000 2918.00000
1514.00000 3028.00000
1699.00000 3081.00000
1497.00000 3133.00000
1471.00000 3028.00000
1224.00000 3176.00000
1167.00000 3108.00000
IMAGE=C:\Users\lheck\Desktop\2017_Teeth\Teeth_LJ\V_0000E87_H_thb_F_3_6_LJ.JPG
ID=121
SCALE=0.004738
LM=12
918.00000 3076.00000
1262.00000 2942.00000
1211.00000 3037.00000
1371.00000 3011.00000
1327.00000 2913.00000
1530.00000 2867.00000
1522.00000 2967.00000
1640.00000 3044.00000
1442.00000 3073.00000
1444.00000 2978.00000
1176.00000 3132.00000
1153.00000 3072.00000
IMAGE=C:\Users\lheck\Desktop\2017_Teeth\Teeth_LJ\V_0000E88_H_thb_F_3_6_LJ.JPG
ID=122
SCALE=0.003957
LM=12
927.00000 3026.00000
1321.00000 2910.00000
1261.00000 3008.00000
1460.00000 2993.00000
1385.00000 2887.00000
1575.00000 2866.00000
1625.00000 2945.00000
1730.00000 3069.00000
1545.00000 3075.00000
1506.00000 2985.00000
1216.00000 3102.00000
1198.00000 3018.00000
IMAGE=C:\Users\lheck\Desktop\2017_Teeth\Teeth_LJ\V_0000E89_H_thb_F_3_6_LJ.JPG
ID=123
SCALE=0.004640
LM=12
804.00000 2738.00000
1095.00000 2578.00000
1035.00000 2649.00000
1209.00000 2637.00000
1150.00000 2550.00000
1347.00000 2523.00000
1339.00000 2607.00000
1484.00000 2657.00000
1288.00000 2712.00000
1259.00000 2623.00000
1017.00000 2731.00000
978.00000 2650.00000
IMAGE=C:\Users\lheck\Desktop\2017_Teeth\Teeth_LJ\V_0000E95_H_hun_W_3_6_LJ.JPG
ID=126
SCALE=0.004181
LM=12
707.00000 3128.00000
1118.00000 2931.00000
1015.00000 3029.00000
1326.00000 3006.00000
1192.00000 2919.00000
1462.00000 2904.00000
1370.00000 3017.00000
1559.00000 3098.00000
1348.00000 3138.00000
1328.00000 3040.00000
1000.00000 3128.00000
954.00000 3036.00000
IMAGE=C:\Users\lheck\Desktop\2017_Teeth\Teeth_LJ\V_0001767_H_nor_C_3_6_LJ.JPG
ID=128
SCALE=0.004022
LM=12
1161.00000 3003.00000
1399.00000 2854.00000
1368.00000 2952.00000
1516.00000 2893.00000
1478.00000 2826.00000
1712.00000 2742.00000
1640.00000 2856.00000
1825.00000 2891.00000
1642.00000 2926.00000
1590.00000 2868.00000
1404.00000 3014.00000
1321.00000 3001.00000
IMAGE=C:\Users\lheck\Desktop\2017_Teeth\Teeth_LJ\V_0002773_Z_aaa_A_3_6_LJ.JPG
ID=135
SCALE=0.003949
LM=12
666.00000 2027.00000
949.00000 1933.00000
877.00000 2040.00000
1055.00000 2018.00000
1005.00000 1915.00000
1253.00000 1901.00000
1179.00000 1992.00000
1344.00000 2129.00000
1154.00000 2143.00000
1107.00000 2008.00000
871.00000 2115.00000
828.00000 2057.00000
IMAGE=C:\Users\lheck\Desktop\2017_Teeth\Teeth_LJ\V_0003060_Z_aaa_A_3_6_LJ.JPG
ID=136
SCALE=0.004986
LM=12
936.00000 2622.00000
1141.00000 2526.00000
1106.00000 2628.00000
1258.00000 2612.00000
1211.00000 2513.00000
1432.00000 2492.00000
1348.00000 2593.00000
1524.00000 2677.00000
1337.00000 2689.00000
1304.00000 2581.00000
1074.00000 2678.00000
1074.00000 2594.00000
IMAGE=C:\Users\lheck\Desktop\2017_Teeth\Teeth_LJ\V_0003061_Z_aaa_A_3_6_LJ.JPG
ID=137
SCALE=0.004836
LM=12
1061.00000 3036.00000
1355.00000 2912.00000
1281.00000 3010.00000
1470.00000 2989.00000
1428.00000 2898.00000
1652.00000 2853.00000
1565.00000 2976.00000
1743.00000 3083.00000
1552.00000 3079.00000
1509.00000 2969.00000
1304.00000 3113.00000
1235.00000 3061.00000
IMAGE=C:\Users\lheck\Desktop\2017_Teeth\Teeth_LJ\V_0005201_Z_aaa_A_3_6_LJ.JPG
ID=138
SCALE=0.004972
LM=12
830.00000 2707.00000
1114.00000 2551.00000
1076.00000 2667.00000
1269.00000 2639.00000
1196.00000 2528.00000
1451.00000 2507.00000
1363.00000 2623.00000
1515.00000 2761.00000
1340.00000 2770.00000
1311.00000 2651.00000
1053.00000 2758.00000
1007.00000 2665.00000
IMAGE=C:\Users\lheck\Desktop\2017_Teeth\Teeth_LJ\V_0005203_Z_aaa_A_3_6_LJ.JPG
ID=139
SCALE=0.004683
LM=12
1172.00000 3015.00000
1493.00000 2888.00000
1499.00000 2944.00000
1648.00000 2923.00000
1555.00000 2860.00000
1766.00000 2810.00000
1707.00000 2903.00000
1894.00000 2979.00000
1702.00000 3007.00000
1686.00000 2938.00000
1460.00000 3052.00000
1395.00000 3001.00000
IMAGE=C:\Users\lheck\Desktop\2017_Teeth\Teeth_LJ\V_0005563_D_aaa_A_3_6_LJ.JPG
ID=141
SCALE=0.004008
LM=12
208.00000 2786.00000
509.00000 2628.00000
439.00000 2748.00000
723.00000 2738.00000
626.00000 2627.00000
986.00000 2614.00000
797.00000 2759.00000
1113.00000 2875.00000
823.00000 2896.00000
751.00000 2816.00000
441.00000 2842.00000
351.00000 2782.00000
IMAGE=C:\Users\lheck\Desktop\2017_Teeth\Teeth_LJ\V_0005566_D_aaa_A_3_6_LJ.JPG
ID=142
SCALE=0.003274
LM=12
766.00000 2360.00000
1009.00000 2265.00000
954.00000 2338.00000
1157.00000 2354.00000
1061.00000 2263.00000
1288.00000 2244.00000
1187.00000 2348.00000
1381.00000 2451.00000
1195.00000 2454.00000
1156.00000 2406.00000
945.00000 2424.00000
894.00000 2364.00000
IMAGE=C:\Users\lheck\Desktop\2017_Teeth\Teeth_LJ\V_0005567_D_aaa_A_3_6_LJ.JPG
ID=143
SCALE=0.004737
LM=12
1163.00000 1892.00000
1429.00000 1767.00000
1382.00000 1824.00000
1546.00000 1816.00000
1482.00000 1733.00000
1690.00000 1724.00000
1603.00000 1815.00000
1721.00000 1943.00000
1576.00000 1913.00000
1563.00000 1855.00000
1372.00000 1895.00000
1325.00000 1848.00000
IMAGE=C:\Users\lheck\Desktop\2017_Teeth\Teeth_LJ\V_0005568_D_aaa_A_3_6_LJ.JPG
ID=144
SCALE=0.004633
LM=12
632.00000 3076.00000
903.00000 2893.00000
864.00000 3004.00000
1127.00000 2902.00000
996.00000 2863.00000
1251.00000 2790.00000
1160.00000 2905.00000
1393.00000 2989.00000
1167.00000 3023.00000
1146.00000 2954.00000
857.00000 3089.00000
796.00000 3057.00000
IMAGE=C:\Users\lheck\Desktop\2017_Teeth\Teeth_LJ\V_0006027_D_aaa_A_3_6_LJ.JPG
ID=145
SCALE=0.002840
LM=12
992.00000 2958.00000
1311.00000 2830.00000
1241.00000 2916.00000
1407.00000 2872.00000
1391.00000 2778.00000
1583.00000 2732.00000
1525.00000 2850.00000
1707.00000 2925.00000
1487.00000 2974.00000
1467.00000 2849.00000
1196.00000 2987.00000
1157.00000 2910.00000
IMAGE=C:\Users\lheck\Desktop\2017_Teeth\Teeth_LJ\V_0006076_Z_aaa_A_3_6_LJ.JPG
ID=146
SCALE=0.004098
LM=12
617.00000 2734.00000
905.00000 2585.00000
856.00000 2663.00000
1101.00000 2623.00000
991.00000 2548.00000
1261.00000 2530.00000
1140.00000 2624.00000
1352.00000 2740.00000
1159.00000 2755.00000
1118.00000 2668.00000
878.00000 2756.00000
822.00000 2679.00000
IMAGE=C:\Users\lheck\Desktop\2017_Teeth\Teeth_LJ\V_0007222_D_aaa_A_3_6_LJ.JPG
ID=147
SCALE=0.004085
LM=12
496.00000 2910.00000
875.00000 2712.00000
807.00000 2844.00000
1081.00000 2755.00000
975.00000 2663.00000
1222.00000 2571.00000
1172.00000 2727.00000
1429.00000 2793.00000
1189.00000 2871.00000
1123.00000 2764.00000
827.00000 2932.00000
750.00000 2877.00000
IMAGE=C:\Users\lheck\Desktop\2017_Teeth\Teeth_LJ\V_0007485_Z_aaa_A_3_6_LJ.JPG
ID=150
SCALE=0.004267
LM=12
1134.00000 3056.00000
1368.00000 2942.00000
1345.00000 3011.00000
1546.00000 2978.00000
1435.00000 2909.00000
1631.00000 2820.00000
1608.00000 2944.00000
1784.00000 3026.00000
1608.00000 3044.00000
1581.00000 2976.00000
1335.00000 3089.00000
1281.00000 3053.00000
IMAGE=C:\Users\lheck\Desktop\2017_Teeth\Teeth_LJ\V_000A170_D_aaa_A_3_6_LJ.JPG
ID=152
SCALE=0.004348
LM=12
789.00000 2816.00000
1007.00000 2678.00000
977.00000 2773.00000
1176.00000 2717.00000
1085.00000 2658.00000
1296.00000 2591.00000
1233.00000 2705.00000
1449.00000 2758.00000
1248.00000 2791.00000
1202.00000 2713.00000
1016.00000 2840.00000
932.00000 2778.00000
IMAGE=C:\Users\lheck\Desktop\2017_Teeth\Teeth_LJ\V_000E322_H_kdr_W_3_6_LJ.JPG
ID=156
SCALE=0.004972
LM=12
856.00000 3035.00000
1169.00000 2826.00000
1149.00000 2925.00000
1297.00000 2885.00000
1237.00000 2826.00000
1429.00000 2744.00000
1468.00000 2842.00000
1555.00000 2936.00000
1378.00000 2975.00000
1352.00000 2859.00000
1120.00000 3038.00000
1066.00000 2963.00000
IMAGE=C:\Users\lheck\Desktop\2017_Teeth\Teeth_LJ\V_000E337_H_kdr_W_3_6_LJ.JPG
ID=157
SCALE=0.004225
LM=12
1177.00000 2896.00000
1404.00000 2776.00000
1364.00000 2853.00000
1530.00000 2817.00000
1450.00000 2758.00000
1676.00000 2718.00000
1602.00000 2811.00000
1764.00000 2886.00000
1586.00000 2900.00000
1560.00000 2820.00000
1364.00000 2921.00000
1324.00000 2853.00000
IMAGE=C:\Users\lheck\Desktop\2017_Teeth\Teeth_LJ\V_000E340_H_kdr_W_3_6_LJ.JPG
ID=158
SCALE=0.005637
LM=12
564.00000 2947.00000
875.00000 2753.00000
848.00000 2851.00000
1026.00000 2830.00000
950.00000 2725.00000
1176.00000 2677.00000
1121.00000 2800.00000
1291.00000 2892.00000
1073.00000 2925.00000
1068.00000 2820.00000
827.00000 2941.00000
762.00000 2887.00000
IMAGE=C:\Users\lheck\Desktop\2017_Teeth\Teeth_LJ\V_000E341_H_kdr_W_3_6_LJ.JPG
ID=159
SCALE=0.004484
LM=12
501.00000 3248.00000
825.00000 3033.00000
769.00000 3146.00000
1016.00000 3037.00000
876.00000 3006.00000
1133.00000 2924.00000
1064.00000 3036.00000
1297.00000 3116.00000
1077.00000 3151.00000
1032.00000 3053.00000
778.00000 3233.00000
721.00000 3150.00000
IMAGE=C:\Users\lheck\Desktop\2017_Teeth\Teeth_LJ\V_000E342_H_kdr_W_3_6_LJ.JPG
ID=160
SCALE=0.004081
LM=12
693.00000 3271.00000
967.00000 3058.00000
943.00000 3153.00000
1148.00000 3109.00000
1043.00000 3055.00000
1252.00000 2944.00000
1192.00000 3081.00000
1408.00000 3118.00000
1233.00000 3177.00000
1184.00000 3123.00000
952.00000 3249.00000
894.00000 3189.00000
IMAGE=C:\Users\lheck\Desktop\2017_Teeth\Teeth_LJ\V_000E357_H_kdr_W_3_6_LJ.JPG
ID=161
SCALE=0.004386
LM=12
379.00000 3134.00000
557.00000 2961.00000
539.00000 3063.00000
772.00000 2986.00000
651.00000 2907.00000
886.00000 2813.00000
860.00000 2963.00000
1133.00000 2990.00000
885.00000 3050.00000
830.00000 3010.00000
519.00000 3117.00000
477.00000 3113.00000
IMAGE=C:\Users\lheck\Desktop\2017_Teeth\Teeth_LJ\V_000E358_H_kdr_W_3_6_LJ.JPG
ID=162
SCALE=0.003846
LM=12
584.00000 2873.00000
984.00000 2669.00000
938.00000 2785.00000
1134.00000 2759.00000
1045.00000 2653.00000
1321.00000 2607.00000
1306.00000 2712.00000
1429.00000 2811.00000
1189.00000 2865.00000
1196.00000 2725.00000
879.00000 2885.00000
848.00000 2838.00000
IMAGE=C:\Users\lheck\Desktop\2017_Teeth\Teeth_LJ\V_000E359_H_gbh_W_3_6_LJ.JPG
ID=163
SCALE=0.003872
LM=12
545.00000 3243.00000
903.00000 3078.00000
891.00000 3177.00000
1033.00000 3156.00000
974.00000 3044.00000
1202.00000 3006.00000
1215.00000 3095.00000
1330.00000 3181.00000
1112.00000 3208.00000
1117.00000 3114.00000
857.00000 3277.00000
820.00000 3199.00000
IMAGE=C:\Users\lheck\Desktop\2017_Teeth\Teeth_LJ\V_000E360_H_gbh_W_3_6_LJ.JPG
ID=164
SCALE=0.003801
LM=12
1178.00000 3056.00000
1490.00000 2947.00000
1453.00000 3031.00000
1650.00000 3025.00000
1569.00000 2949.00000
1770.00000 2934.00000
1747.00000 3015.00000
1859.00000 3112.00000
1680.00000 3101.00000
1693.00000 3027.00000
1426.00000 3101.00000
1374.00000 3044.00000
IMAGE=C:\Users\lheck\Desktop\2017_Teeth\Teeth_LJ\V_000E361_H_pll_W_3_6_LJ.JPG
ID=165
SCALE=0.004353
LM=12
652.00000 3051.00000
1008.00000 2865.00000
932.00000 2969.00000
1155.00000 2923.00000
1078.00000 2840.00000
1305.00000 2808.00000
1242.00000 2913.00000
1463.00000 2965.00000
1252.00000 3033.00000
1187.00000 2976.00000
940.00000 3062.00000
882.00000 2972.00000
IMAGE=C:\Users\lheck\Desktop\2017_Teeth\Teeth_LJ\V_000E362_H_piz_C_3_6_LJ.JPG
ID=166
SCALE=0.004081
LM=12
1185.00000 2935.00000
1516.00000 2827.00000
1440.00000 2881.00000
1616.00000 2866.00000
1574.00000 2798.00000
1772.00000 2797.00000
1692.00000 2855.00000
1855.00000 2934.00000
1668.00000 2948.00000
1649.00000 2852.00000
1424.00000 2968.00000
1400.00000 2896.00000
IMAGE=C:\Users\lheck\Desktop\2017_Teeth\Teeth_LJ\V_000E363_H_piz_C_3_6_LJ.JPG
ID=167
SCALE=0.004807
LM=12
939.00000 3082.00000
1266.00000 2962.00000
1247.00000 3035.00000
1377.00000 3015.00000
1324.00000 2947.00000
1538.00000 2895.00000
1516.00000 2972.00000
1633.00000 3037.00000
1448.00000 3065.00000
1438.00000 2987.00000
1173.00000 3110.00000
1152.00000 3056.00000
IMAGE=C:\Users\lheck\Desktop\2017_Teeth\Teeth_LJ\V_000E364_H_piz_C_3_6_LJ.JPG
ID=168
SCALE=0.004608
LM=12
997.00000 3004.00000
1293.00000 2833.00000
1222.00000 2919.00000
1422.00000 2881.00000
1352.00000 2815.00000
1588.00000 2765.00000
1493.00000 2866.00000
1681.00000 2901.00000
1482.00000 2945.00000
1455.00000 2870.00000
1197.00000 2999.00000
1192.00000 2931.00000
IMAGE=C:\Users\lheck\Desktop\2017_Teeth\Teeth_LJ\V_000E366_H_piz_C_3_6_LJ.JPG
ID=169
SCALE=0.004385
LM=12
710.00000 3004.00000
1015.00000 2816.00000
967.00000 2921.00000
1215.00000 2873.00000
1142.00000 2775.00000
1348.00000 2735.00000
1300.00000 2865.00000
1529.00000 2920.00000
1324.00000 2980.00000
1254.00000 2854.00000
1008.00000 3030.00000
926.00000 2943.00000
IMAGE=C:\Users\lheck\Desktop\2017_Teeth\Teeth_LJ\V_000E367_H_piz_C_3_6_LJ.JPG
ID=170
SCALE=0.003817
LM=12
506.00000 3214.00000
912.00000 2994.00000
875.00000 3105.00000
1143.00000 3074.00000
1009.00000 2981.00000
1308.00000 2936.00000
1231.00000 3070.00000
1425.00000 3186.00000
1177.00000 3199.00000
1179.00000 3092.00000
844.00000 3222.00000
809.00000 3133.00000
IMAGE=C:\Users\lheck\Desktop\2017_Teeth\Teeth_LJ\V_000E659_H_huz_W_3_6_LJ.JPG
ID=173
SCALE=0.003390
LM=12
2096.00000 2236.00000
2262.00000 2188.00000
2243.00000 2221.00000
2304.00000 2229.00000
2287.00000 2187.00000
2383.00000 2190.00000
2365.00000 2221.00000
2391.00000 2263.00000
2321.00000 2269.00000
2330.00000 2234.00000
2207.00000 2257.00000
2189.00000 2230.00000
IMAGE=C:\Users\lheck\Desktop\2017_Teeth\Teeth_LJ\V_000E660_H_huz_W_3_6_LJ.JPG
ID=174
SCALE=0.011087
LM=12
717.00000 3243.00000
1039.00000 3019.00000
1022.00000 3136.00000
1262.00000 3068.00000
1128.00000 2991.00000
1426.00000 2900.00000
1344.00000 3048.00000
1576.00000 3092.00000
1354.00000 3160.00000
1305.00000 3067.00000
1065.00000 3246.00000
968.00000 3176.00000
IMAGE=C:\Users\lheck\Desktop\2017_Teeth\Teeth_LJ\V_000E930_H_piz_C_3_6_LJ.JPG
ID=175
SCALE=0.004182
LM=12
807.00000 2907.00000
1116.00000 2798.00000
1062.00000 2870.00000
1238.00000 2838.00000
1185.00000 2772.00000
1394.00000 2727.00000
1310.00000 2812.00000
1491.00000 2871.00000
1296.00000 2912.00000
1274.00000 2824.00000
1030.00000 2920.00000
1016.00000 2865.00000
IMAGE=C:\Users\lheck\Desktop\2017_Teeth\Teeth_LJ\V_000E931_H_piz_C_3_6_LJ.JPG
ID=176
SCALE=0.004974
LM=12
564.00000 3300.00000
867.00000 3087.00000
808.00000 3203.00000
1060.00000 3118.00000
949.00000 3021.00000
1183.00000 2925.00000
1156.00000 3062.00000
1366.00000 3101.00000
1151.00000 3158.00000
1105.00000 3080.00000
837.00000 3282.00000
785.00000 3247.00000
IMAGE=C:\Users\lheck\Desktop\2017_Teeth\Teeth_LJ\V_000E944_H_piz_C_3_6_LJ.JPG
ID=178
SCALE=0.004214
LM=12
997.00000 3014.00000
1338.00000 2820.00000
1291.00000 2902.00000
1478.00000 2861.00000
1409.00000 2784.00000
1626.00000 2744.00000
1592.00000 2847.00000
1778.00000 2882.00000
1549.00000 2929.00000
1526.00000 2849.00000
1274.00000 2987.00000
1228.00000 2945.00000
IMAGE=C:\Users\lheck\Desktop\2017_Teeth\Teeth_LJ\V_000E945_H_piz_C_3_6_LJ.JPG
ID=179
SCALE=0.003983
LM=12
710.00000 3010.00000
1067.00000 2815.00000
1041.00000 2905.00000
1227.00000 2866.00000
1124.00000 2780.00000
1376.00000 2737.00000
1334.00000 2846.00000
1542.00000 2914.00000
1309.00000 2947.00000
1290.00000 2852.00000
1030.00000 2993.00000
985.00000 2935.00000
IMAGE=C:\Users\lheck\Desktop\2017_Teeth\Teeth_LJ\V_000E946_H_piz_C_3_6_LJ.JPG
ID=180
SCALE=0.004503
LM=12
829.00000 2838.00000
1111.00000 2699.00000
1049.00000 2779.00000
1321.00000 2745.00000
1186.00000 2694.00000
1385.00000 2672.00000
1346.00000 2747.00000
1536.00000 2810.00000
1344.00000 2840.00000
1318.00000 2770.00000
1061.00000 2855.00000
1022.00000 2813.00000
IMAGE=C:\Users\lheck\Desktop\2017_Teeth\Teeth_LJ\V_000E950_H_piz_C_3_6_LJ.JPG
ID=181
SCALE=0.004726
LM=12
964.00000 3261.00000
1107.00000 3124.00000
1071.00000 3209.00000
1271.00000 3183.00000
1206.00000 3085.00000
1421.00000 3004.00000
1377.00000 3126.00000
1629.00000 3101.00000
1411.00000 3197.00000
1340.00000 3143.00000
1099.00000 3263.00000
1055.00000 3233.00000
IMAGE=C:\Users\lheck\Desktop\2017_Teeth\Teeth_LJ\V_000E966_H_blg_C_3_6_LJ.JPG
ID=182
SCALE=0.004672
LM=12
775.00000 3169.00000
1104.00000 3003.00000
1037.00000 3113.00000
1265.00000 3082.00000
1166.00000 2999.00000
1424.00000 2922.00000
1332.00000 3059.00000
1507.00000 3143.00000
1329.00000 3161.00000
1298.00000 3065.00000
1040.00000 3191.00000
992.00000 3164.00000
IMAGE=C:\Users\lheck\Desktop\2017_Teeth\Teeth_LJ\V_000E967_H_blg_C_3_6_LJ.JPG
ID=183
SCALE=0.004625
LM=12
1013.00000 3363.00000
1286.00000 3193.00000
1249.00000 3289.00000
1431.00000 3246.00000
1353.00000 3172.00000
1540.00000 3128.00000
1492.00000 3223.00000
1688.00000 3278.00000
1482.00000 3316.00000
1465.00000 3225.00000
1226.00000 3366.00000
1193.00000 3291.00000
IMAGE=C:\Users\lheck\Desktop\2017_Teeth\Teeth_LJ\V_000E969_H_blg_C_3_6_LJ.JPG
ID=184
SCALE=0.005101
LM=12
860.00000 2754.00000
1194.00000 2651.00000
1131.00000 2724.00000
1302.00000 2720.00000
1253.00000 2637.00000
1450.00000 2626.00000
1382.00000 2709.00000
1584.00000 2790.00000
1364.00000 2782.00000
1344.00000 2705.00000
1103.00000 2800.00000
1077.00000 2725.00000
IMAGE=C:\Users\lheck\Desktop\2017_Teeth\Teeth_LJ\V_000E971_H_blg_C_3_6_LJ.JPG
ID=186
SCALE=0.004670
LM=12
1150.00000 3041.00000
1405.00000 2898.00000
1351.00000 2989.00000
1553.00000 2931.00000
1476.00000 2879.00000
1703.00000 2796.00000
1642.00000 2914.00000
1805.00000 2908.00000
1633.00000 2981.00000
1602.00000 2926.00000
1363.00000 3053.00000
1314.00000 3026.00000
IMAGE=C:\Users\lheck\Desktop\2017_Teeth\Teeth_LJ\V_0020524_Z_aaa_A_3_6_LJ.JPG
ID=190
SCALE=0.004100
LM=12
1093.00000 3162.00000
1367.00000 3010.00000
1333.00000 3105.00000
1530.00000 3080.00000
1438.00000 3000.00000
1656.00000 2957.00000
1576.00000 3068.00000
1748.00000 3138.00000
1593.00000 3169.00000
1541.00000 3123.00000
1320.00000 3179.00000
1279.00000 3120.00000
IMAGE=C:\Users\lheck\Desktop\2017_Teeth\Teeth_LJ\V_0031592_P_aaa_A_3_6_LJ.JPG
ID=196
SCALE=0.005464
LM=12
1276.00000 2286.00000
1557.00000 2186.00000
1523.00000 2265.00000
1700.00000 2273.00000
1639.00000 2180.00000
1841.00000 2193.00000
1727.00000 2287.00000
1863.00000 2439.00000
1689.00000 2404.00000
1684.00000 2326.00000
1501.00000 2375.00000
1436.00000 2305.00000
IMAGE=C:\Users\lheck\Desktop\2017_Teeth\Teeth_LJ\V_0040888_D_aaa_A_3_6_LJ.JPG
ID=197
SCALE=0.004236
LM=12
817.00000 2779.00000
1040.00000 2617.00000
993.00000 2716.00000
1229.00000 2615.00000
1113.00000 2600.00000
1346.00000 2526.00000
1251.00000 2635.00000
1471.00000 2737.00000
1248.00000 2720.00000
1223.00000 2669.00000
991.00000 2798.00000
956.00000 2740.00000
IMAGE=C:\Users\lheck\Desktop\2017_Teeth\Teeth_LJ\V_0042400_P_aaa_A_3_6_LJ.JPG
ID=198
SCALE=0.004427
LM=12
758.00000 3127.00000
1135.00000 2930.00000
1077.00000 3025.00000
1284.00000 2959.00000
1226.00000 2914.00000
1525.00000 2833.00000
1409.00000 2942.00000
1602.00000 2998.00000
1389.00000 3033.00000
1337.00000 2960.00000
1068.00000 3105.00000
1003.00000 3063.00000
IMAGE=C:\Users\lheck\Desktop\2017_Teeth\Teeth_LJ\V_0054772_Z_aaa_A_3_6_LJ.JPG
ID=200
SCALE=0.003966
LM=12
490.00000 2836.00000
812.00000 2672.00000
723.00000 2796.00000
961.00000 2759.00000
906.00000 2608.00000
1178.00000 2566.00000
1067.00000 2740.00000
1317.00000 2796.00000
1064.00000 2856.00000
998.00000 2733.00000
730.00000 2892.00000
664.00000 2792.00000
IMAGE=C:\Users\lheck\Desktop\2017_Teeth\Teeth_LJ\V_0058180_Z_aaa_A_3_6_LJ.JPG
ID=201
SCALE=0.004255
LM=12
1204.00000 2565.00000
1444.00000 2462.00000
1388.00000 2561.00000
1558.00000 2546.00000
1512.00000 2420.00000
1726.00000 2410.00000
1647.00000 2528.00000
1795.00000 2619.00000
1619.00000 2620.00000
1595.00000 2519.00000
1376.00000 2618.00000
1340.00000 2592.00000
IMAGE=C:\Users\lheck\Desktop\2017_Teeth\Teeth_LJ\V_0068154_Z_aaa_A_3_6_LJ.JPG
ID=202
SCALE=0.004482
LM=12
575.00000 2531.00000
931.00000 2436.00000
857.00000 2536.00000
1101.00000 2542.00000
1003.00000 2439.00000
1269.00000 2410.00000
1153.00000 2541.00000
1351.00000 2637.00000
1155.00000 2657.00000
1119.00000 2575.00000
836.00000 2626.00000
808.00000 2543.00000
IMAGE=C:\Users\lheck\Desktop\2017_Teeth\Teeth_LJ\V_0068155_Z_aaa_A_3_6_LJ.JPG
ID=203
SCALE=0.004853
LM=12
1074.00000 2501.00000
1385.00000 2367.00000
1312.00000 2443.00000
1561.00000 2397.00000
1457.00000 2340.00000
1693.00000 2288.00000
1593.00000 2403.00000
1785.00000 2449.00000
1596.00000 2490.00000
1565.00000 2430.00000
1287.00000 2513.00000
1243.00000 2460.00000
IMAGE=C:\Users\lheck\Desktop\2017_Teeth\Teeth_LJ\V_00E1025_H_she_P_3_6_LJ.JPG
ID=204
SCALE=0.003685
LM=12
454.00000 3042.00000
1004.00000 2812.00000
1017.00000 2917.00000
1168.00000 2893.00000
1065.00000 2787.00000
1381.00000 2701.00000
1381.00000 2815.00000
1573.00000 2904.00000
1306.00000 2967.00000
1262.00000 2858.00000
914.00000 3037.00000
843.00000 2977.00000
IMAGE=C:\Users\lheck\Desktop\2017_Teeth\Teeth_LJ\V_00E1027_H_kdr_W_4_6_LJ.JPG
ID=205
SCALE=0.003759
LM=12
599.00000 2944.00000
803.00000 2784.00000
794.00000 2880.00000
1001.00000 2852.00000
908.00000 2785.00000
1152.00000 2726.00000
1079.00000 2830.00000
1310.00000 2876.00000
1088.00000 2902.00000
1027.00000 2819.00000
787.00000 2939.00000
755.00000 2865.00000
IMAGE=C:\Users\lheck\Desktop\2017_Teeth\Teeth_LJ\V_00E1205_H_ano_W_3_6_LJ.JPG
ID=206
SCALE=0.004218
LM=12
1244.00000 3361.00000
1495.00000 3195.00000
1437.00000 3285.00000
1644.00000 3239.00000
1549.00000 3164.00000
1739.00000 3119.00000
1696.00000 3228.00000
1853.00000 3278.00000
1678.00000 3298.00000
1672.00000 3233.00000
1456.00000 3345.00000
1422.00000 3302.00000
IMAGE=C:\Users\lheck\Desktop\2017_Teeth\Teeth_LJ\V_00E1291_H_ano_W_3_6_LJ.JPG
ID=207
SCALE=0.005245
LM=12
768.00000 3011.00000
1114.00000 2852.00000
1118.00000 2937.00000
1249.00000 2926.00000
1200.00000 2826.00000
1433.00000 2800.00000
1368.00000 2899.00000
1535.00000 3034.00000
1328.00000 3033.00000
1313.00000 2904.00000
1093.00000 3045.00000
1009.00000 2989.00000
IMAGE=C:\Users\lheck\Desktop\2017_Teeth\Teeth_LJ\V_00E1295_H_piz_C_3_6_LJ.JPG
ID=209
SCALE=0.004326
LM=12
883.00000 3035.00000
1125.00000 2870.00000
1088.00000 2966.00000
1286.00000 2898.00000
1209.00000 2829.00000
1446.00000 2768.00000
1360.00000 2878.00000
1573.00000 2917.00000
1368.00000 2968.00000
1323.00000 2862.00000
1084.00000 3034.00000
1044.00000 2983.00000
IMAGE=C:\Users\lheck\Desktop\2017_Teeth\Teeth_LJ\V_00E1298_H_piz_C_3_6_LJ.JPG
ID=210
SCALE=0.004201
LM=12
278.00000 2656.00000
703.00000 2473.00000
615.00000 2628.00000
890.00000 2620.00000
818.00000 2441.00000
1082.00000 2400.00000
1006.00000 2565.00000
1244.00000 2757.00000
978.00000 2756.00000
945.00000 2581.00000
584.00000 2748.00000
544.00000 2660.00000
IMAGE=C:\Users\lheck\Desktop\2017_Teeth\Teeth_LJ\V_0A19998_H_ahb_A_3_6_LJ.JPG
ID=211
SCALE=0.003297
