# Supplementary material for: Shape variation and modularity of skull and teeth in domesticated horses and wild equids
Source: Front Zool. 2018 Apr 19;15:14. doi: 10.1186/s12983-018-0258-9 (PMC5907714; doi:10.1186/s12983-018-0258-9)
Supplement: Supplementary file 7 — TpsDig output for 2) upper third molar, 3) upper second premolar, 4) lower third molar, and 5) lower second premolar for all specimens used in this study including two-dimensional landmark data (raw coordinates) and identifier (image name); for details see Additional file 1. (TXT 12 kb) [file 12983_2018_258_MOESM7_ESM.txt]

LM=12
4017.00000 2496.00000
4072.00000 2573.00000
4336.00000 2543.00000
4210.00000 2431.00000
4514.00000 2444.00000
4479.00000 2514.00000
4577.00000 2517.00000
4727.00000 2499.00000
4412.00000 2643.00000
4403.00000 2555.00000
4295.00000 2665.00000
4036.00000 2677.00000
IMAGE=D:\2017_Teeth\Teeth_LJ\B_0000820_H_han_W_3_6_LJ.JPG
ID=0
SCALE=0.004073
LM=12
3440.00000 2263.00000
3447.00000 2355.00000
3717.00000 2305.00000
3555.00000 2244.00000
3829.00000 2230.00000
3742.00000 2306.00000
3839.00000 2310.00000
3964.00000 2242.00000
3775.00000 2392.00000
3698.00000 2367.00000
3695.00000 2403.00000
3457.00000 2434.00000
IMAGE=D:\2017_Teeth\Teeth_LJ\B_0001190_D_aaa_A_3_6_LJ.JPG
ID=2
SCALE=0.004283
LM=12
3500.00000 2418.00000
3510.00000 2527.00000
3838.00000 2464.00000
3668.00000 2391.00000
3974.00000 2373.00000
3879.00000 2471.00000
4048.00000 2488.00000
4143.00000 2391.00000
3888.00000 2581.00000
3838.00000 2534.00000
3772.00000 2597.00000
3541.00000 2635.00000
IMAGE=D:\2017_Teeth\Teeth_LJ\B_0001328_H_ice_P_3_6_LJ.JPG
ID=4
SCALE=0.003939
LM=12
4243.00000 2327.00000
4255.00000 2455.00000
4603.00000 2339.00000
4425.00000 2273.00000
4766.00000 2259.00000
4639.00000 2389.00000
4825.00000 2411.00000
4991.00000 2311.00000
4645.00000 2519.00000
4601.00000 2464.00000
4507.00000 2558.00000
4277.00000 2578.00000
IMAGE=D:\2017_Teeth\Teeth_LJ\B_0001339_H_ice_P_3_6_LJ.JPG
ID=5
SCALE=0.003673
LM=12
4033.00000 2566.00000
4043.00000 2678.00000
4366.00000 2615.00000
4198.00000 2535.00000
4505.00000 2550.00000
4418.00000 2630.00000
4545.00000 2693.00000
4723.00000 2639.00000
4368.00000 2755.00000
4354.00000 2697.00000
4267.00000 2770.00000
4045.00000 2783.00000
IMAGE=D:\2017_Teeth\Teeth_LJ\B_0001340_H_ice_P_3_6_LJ.JPG
ID=6
SCALE=0.004257
LM=12
3487.00000 2335.00000
3498.00000 2475.00000
3866.00000 2424.00000
3665.00000 2311.00000
3959.00000 2295.00000
3939.00000 2413.00000
4060.00000 2444.00000
4209.00000 2346.00000
3890.00000 2539.00000
3871.00000 2485.00000
3804.00000 2589.00000
3531.00000 2613.00000
IMAGE=D:\2017_Teeth\Teeth_LJ\B_0001381_H_ice_P_3_6_LJ.JPG
ID=7
SCALE=0.003702
LM=12
3993.00000 2425.00000
4022.00000 2570.00000
4455.00000 2501.00000
4198.00000 2380.00000
4566.00000 2333.00000
4505.00000 2487.00000
4653.00000 2482.00000
4771.00000 2315.00000
4491.00000 2628.00000
4439.00000 2599.00000
4322.00000 2693.00000
4057.00000 2710.00000
IMAGE=D:\2017_Teeth\Teeth_LJ\B_0001382_H_ice_P_3_6_LJ.JPG
ID=8
SCALE=0.003454
LM=12
3713.00000 2057.00000
3756.00000 2143.00000
4068.00000 2074.00000
3863.00000 2013.00000
4171.00000 1983.00000
4107.00000 2073.00000
4221.00000 2094.00000
4348.00000 2008.00000
4100.00000 2189.00000
4052.00000 2152.00000
3979.00000 2236.00000
3766.00000 2245.00000
IMAGE=D:\2017_Teeth\Teeth_LJ\B_0001383_H_ice_P_3_6_LJ.JPG
ID=9
SCALE=0.004375
LM=12
3528.00000 2382.00000
3509.00000 2483.00000
3833.00000 2411.00000
3668.00000 2344.00000
3935.00000 2350.00000
3856.00000 2434.00000
3984.00000 2443.00000
4105.00000 2385.00000
3854.00000 2532.00000
3806.00000 2494.00000
3747.00000 2565.00000
3540.00000 2567.00000
IMAGE=D:\2017_Teeth\Teeth_LJ\B_0001385_H_ice_P_3_6_LJ.JPG
ID=10
SCALE=0.005468
LM=12
3447.00000 2228.00000
3474.00000 2382.00000
3731.00000 2324.00000
3570.00000 2228.00000
3822.00000 2247.00000
3780.00000 2326.00000
3884.00000 2343.00000
3999.00000 2284.00000
3780.00000 2424.00000
3747.00000 2378.00000
3690.00000 2450.00000
3512.00000 2460.00000
IMAGE=D:\2017_Teeth\Teeth_LJ\B_0001387_H_ice_P_3_6_LJ.JPG
ID=11
SCALE=0.004989
LM=12
3672.00000 2252.00000
3706.00000 2378.00000
4007.00000 2285.00000
3810.00000 2228.00000
4134.00000 2192.00000
4061.00000 2295.00000
4192.00000 2301.00000
4351.00000 2214.00000
4056.00000 2407.00000
4023.00000 2353.00000
3924.00000 2460.00000
3716.00000 2487.00000
IMAGE=D:\2017_Teeth\Teeth_LJ\B_0001388_H_ice_P_3_6_LJ.JPG
ID=12
SCALE=0.004385
LM=12
3918.00000 2736.00000
3928.00000 2866.00000
4352.00000 2833.00000
4129.00000 2707.00000
4461.00000 2707.00000
4415.00000 2826.00000
4595.00000 2832.00000
4767.00000 2741.00000
4401.00000 2968.00000
4352.00000 2902.00000
4274.00000 3011.00000
3968.00000 3029.00000
IMAGE=D:\2017_Teeth\Teeth_LJ\B_0001389_H_ice_P_3_6_LJ.JPG
ID=13
SCALE=0.003947
LM=12
3646.00000 2410.00000
3634.00000 2509.00000
3910.00000 2475.00000
3776.00000 2404.00000
4008.00000 2397.00000
3975.00000 2467.00000
4044.00000 2481.00000
4164.00000 2404.00000
3919.00000 2572.00000
3897.00000 2519.00000
3830.00000 2599.00000
3636.00000 2608.00000
IMAGE=C:\Users\lheck\Desktop\2017_Teeth\Teeth_LJ\B_0001392_H_ice_P_3_6_LJ.JPG
ID=15
SCALE=0.005574
LM=12
3842.00000 2659.00000
3883.00000 2806.00000
4294.00000 2726.00000
4039.00000 2624.00000
4451.00000 2620.00000
4361.00000 2739.00000
4530.00000 2779.00000
4711.00000 2701.00000
4350.00000 2918.00000
4291.00000 2834.00000
4236.00000 2932.00000
3942.00000 2957.00000
IMAGE=C:\Users\lheck\Desktop\2017_Teeth\Teeth_LJ\B_0001393_H_ice_P_3_6_LJ.JPG
ID=16
SCALE=0.003472
LM=12
3897.00000 2528.00000
3896.00000 2701.00000
4307.00000 2580.00000
4083.00000 2515.00000
4426.00000 2476.00000
4395.00000 2604.00000
4541.00000 2603.00000
4661.00000 2504.00000
4389.00000 2760.00000
4332.00000 2705.00000
4217.00000 2832.00000
3980.00000 2853.00000
IMAGE=C:\Users\lheck\Desktop\2017_Teeth\Teeth_LJ\B_0001394_H_ice_P_3_6_LJ.JPG
ID=17
SCALE=0.004015
LM=12
4012.00000 2119.00000
3993.00000 2264.00000
4390.00000 2169.00000
4188.00000 2084.00000
4541.00000 2104.00000
4403.00000 2238.00000
4613.00000 2243.00000
4747.00000 2142.00000
4440.00000 2349.00000
4385.00000 2284.00000
4313.00000 2376.00000
4048.00000 2371.00000
IMAGE=C:\Users\lheck\Desktop\2017_Teeth\Teeth_LJ\B_0001395_H_ice_P_3_6_LJ.JPG
ID=18
SCALE=0.004012
LM=12
3759.00000 2635.00000
3751.00000 2751.00000
4095.00000 2750.00000
3923.00000 2632.00000
4242.00000 2688.00000
4121.00000 2773.00000
4286.00000 2819.00000
4430.00000 2736.00000
4118.00000 2890.00000
4077.00000 2835.00000
3992.00000 2897.00000
3733.00000 2864.00000
IMAGE=C:\Users\lheck\Desktop\2017_Teeth\Teeth_LJ\B_0001437_H_grb_W_3_6_LJ.JPG
ID=19
SCALE=0.004232
LM=12
3340.00000 1848.00000
3350.00000 1897.00000
3496.00000 1883.00000
3405.00000 1837.00000
3554.00000 1853.00000
3512.00000 1883.00000
3561.00000 1896.00000
3617.00000 1887.00000
3499.00000 1932.00000
3488.00000 1908.00000
3447.00000 1938.00000
3354.00000 1945.00000
IMAGE=C:\Users\lheck\Desktop\2017_Teeth\Teeth_LJ\B_0001443_H_grb_W_3_6_LJ.JPG
ID=20
SCALE=0.012034
LM=12
3777.00000 2683.00000
3800.00000 2806.00000
4065.00000 2730.00000
3912.00000 2655.00000
4193.00000 2675.00000
4087.00000 2769.00000
4243.00000 2755.00000
4359.00000 2689.00000
4142.00000 2847.00000
4072.00000 2823.00000
3990.00000 2885.00000
3821.00000 2896.00000
IMAGE=C:\Users\lheck\Desktop\2017_Teeth\Teeth_LJ\B_0001951_Z_aaa_A_3_6_LJ.JPG
ID=21
SCALE=0.004275
LM=12
3641.00000 2067.00000
3666.00000 2177.00000
3966.00000 2104.00000
3771.00000 2051.00000
4050.00000 1993.00000
3990.00000 2099.00000
4095.00000 2046.00000
4186.00000 1965.00000
3996.00000 2212.00000
3966.00000 2176.00000
3897.00000 2266.00000
3628.00000 2266.00000
IMAGE=C:\Users\lheck\Desktop\2017_Teeth\Teeth_LJ\B_0002027_D_aaa_A_3_6_LJ.JPG
ID=23
SCALE=0.004504
LM=12
3747.00000 2575.00000
3757.00000 2681.00000
4060.00000 2678.00000
3897.00000 2579.00000
4201.00000 2647.00000
4077.00000 2703.00000
4181.00000 2714.00000
4279.00000 2682.00000
4038.00000 2810.00000
3997.00000 2777.00000
3931.00000 2806.00000
3737.00000 2797.00000
IMAGE=C:\Users\lheck\Desktop\2017_Teeth\Teeth_LJ\B_0003357_H_trk_W_3_6_LJ.JPG
ID=25
SCALE=0.004878
LM=12
3961.00000 2514.00000
3970.00000 2630.00000
4273.00000 2551.00000
4117.00000 2479.00000
4360.00000 2483.00000
4291.00000 2585.00000
4448.00000 2581.00000
4579.00000 2525.00000
4315.00000 2663.00000
4282.00000 2641.00000
4210.00000 2693.00000
4045.00000 2707.00000
IMAGE=C:\Users\lheck\Desktop\2017_Teeth\Teeth_LJ\B_0003360_H_trk_W_3_6_LJ.JPG
ID=26
SCALE=0.005285
LM=12
3661.00000 2426.00000
3704.00000 2523.00000
3898.00000 2507.00000
3787.00000 2409.00000
4035.00000 2424.00000
4009.00000 2467.00000
4075.00000 2453.00000
4195.00000 2420.00000
3954.00000 2586.00000
3919.00000 2548.00000
3856.00000 2612.00000
3690.00000 2633.00000
IMAGE=C:\Users\lheck\Desktop\2017_Teeth\Teeth_LJ\B_0003362_H_trk_W_3_6_LJ.JPG
ID=27
SCALE=0.004939
LM=12
3589.00000 2809.00000
3617.00000 2891.00000
3874.00000 2833.00000
3736.00000 2776.00000
3999.00000 2774.00000
3905.00000 2857.00000
4022.00000 2859.00000
4166.00000 2817.00000
3903.00000 2953.00000
3858.00000 2914.00000
3820.00000 2955.00000
3611.00000 2977.00000
IMAGE=C:\Users\lheck\Desktop\2017_Teeth\Teeth_LJ\B_0003365_H_trk_W_3_6_LJ.JPG
ID=28
SCALE=0.005047
LM=12
3868.00000 2671.00000
3880.00000 2766.00000
4185.00000 2702.00000
4026.00000 2640.00000
4289.00000 2634.00000
4216.00000 2718.00000
4359.00000 2740.00000
4501.00000 2626.00000
4225.00000 2811.00000
4175.00000 2780.00000
4107.00000 2828.00000
3914.00000 2849.00000
IMAGE=C:\Users\lheck\Desktop\2017_Teeth\Teeth_LJ\B_0003371_H_thb_F_3_6_LJ.JPG
ID=29
SCALE=0.005050
LM=12
3589.00000 2457.00000
3599.00000 2528.00000
3887.00000 2456.00000
3715.00000 2413.00000
3980.00000 2381.00000
3941.00000 2449.00000
4016.00000 2440.00000
4099.00000 2384.00000
3915.00000 2543.00000
3874.00000 2513.00000
3843.00000 2560.00000
3625.00000 2598.00000
IMAGE=C:\Users\lheck\Desktop\2017_Teeth\Teeth_LJ\B_0006784_H_tog_P_3_6_LJ.JPG
ID=30
SCALE=0.005434
LM=12
3647.00000 2660.00000
3673.00000 2733.00000
3952.00000 2644.00000
3787.00000 2629.00000
4015.00000 2582.00000
3982.00000 2682.00000
4079.00000 2657.00000
4183.00000 2576.00000
4012.00000 2745.00000
3968.00000 2733.00000
3892.00000 2794.00000
3713.00000 2820.00000
IMAGE=C:\Users\lheck\Desktop\2017_Teeth\Teeth_LJ\B_0006787_H_tog_P_3_6_LJ.JPG
ID=31
SCALE=0.004463
LM=12
3997.00000 2595.00000
4085.00000 2664.00000
4377.00000 2575.00000
4181.00000 2542.00000
4498.00000 2537.00000
4415.00000 2608.00000
4522.00000 2599.00000
4629.00000 2549.00000
4421.00000 2710.00000
4363.00000 2693.00000
4306.00000 2743.00000
4096.00000 2755.00000
IMAGE=C:\Users\lheck\Desktop\2017_Teeth\Teeth_LJ\B_0006804_H_tog_P_3_6_LJ.JPG
ID=32
SCALE=0.004019
LM=12
3454.00000 2400.00000
3481.00000 2493.00000
3743.00000 2405.00000
3582.00000 2369.00000
3871.00000 2338.00000
3760.00000 2446.00000
3903.00000 2415.00000
4006.00000 2374.00000
3824.00000 2507.00000
3759.00000 2486.00000
3702.00000 2545.00000
3525.00000 2576.00000
IMAGE=C:\Users\lheck\Desktop\2017_Teeth\Teeth_LJ\B_0012567_Z_aaa_A_3_6_LJ.JPG
ID=33
SCALE=0.005987
LM=12
3706.00000 2151.00000
3773.00000 2281.00000
4063.00000 2205.00000
3886.00000 2143.00000
4193.00000 2152.00000
4071.00000 2261.00000
4215.00000 2257.00000
4343.00000 2208.00000
4122.00000 2345.00000
4059.00000 2319.00000
3993.00000 2357.00000
3817.00000 2378.00000
IMAGE=C:\Users\lheck\Desktop\2017_Teeth\Teeth_LJ\B_0012578_Z_aaa_A_3_6_LJ.JPG
ID=34
SCALE=0.004495
LM=12
3375.00000 2163.00000
3405.00000 2246.00000
3647.00000 2222.00000
3518.00000 2142.00000
3707.00000 2175.00000
3682.00000 2222.00000
3768.00000 2238.00000
3876.00000 2179.00000
3670.00000 2306.00000
3644.00000 2268.00000
3559.00000 2324.00000
3428.00000 2327.00000
IMAGE=C:\Users\lheck\Desktop\2017_Teeth\Teeth_LJ\B_0013223_Z_aaa_A_3_6_LJ.JPG
ID=35
SCALE=0.005703
LM=12
3791.00000 2048.00000
3805.00000 2120.00000
4051.00000 2056.00000
3882.00000 2012.00000
4144.00000 1997.00000
4076.00000 2074.00000
4173.00000 2047.00000
4241.00000 1994.00000
4101.00000 2152.00000
4057.00000 2120.00000
4008.00000 2192.00000
3830.00000 2201.00000
IMAGE=C:\Users\lheck\Desktop\2017_Teeth\Teeth_LJ\B_0015716_D_aaa_A_3_6_LJ.JPG
ID=37
SCALE=0.005516
LM=12
3517.00000 1960.00000
3515.00000 2055.00000
3748.00000 2005.00000
3630.00000 1956.00000
3866.00000 1959.00000
3782.00000 2024.00000
3888.00000 2007.00000
3989.00000 1988.00000
3792.00000 2094.00000
3754.00000 2053.00000
3677.00000 2122.00000
3535.00000 2135.00000
IMAGE=C:\Users\lheck\Desktop\2017_Teeth\Teeth_LJ\B_0023249_Z_aaa_A_3_6_LJ.JPG
ID=39
SCALE=0.004919
LM=12
3747.00000 2673.00000
3719.00000 2759.00000
4002.00000 2693.00000
3859.00000 2649.00000
4177.00000 2631.00000
4053.00000 2720.00000
4222.00000 2713.00000
4324.00000 2658.00000
4103.00000 2796.00000
4031.00000 2763.00000
3951.00000 2831.00000
3738.00000 2851.00000
IMAGE=C:\Users\lheck\Desktop\2017_Teeth\Teeth_LJ\B_0023431_Z_aaa_A_3_6_LJ.JPG
ID=40
SCALE=0.004756
LM=12
3736.00000 2588.00000
3766.00000 2650.00000
4020.00000 2633.00000
3885.00000 2565.00000
4123.00000 2589.00000
4055.00000 2653.00000
4169.00000 2652.00000
4263.00000 2627.00000
4052.00000 2735.00000
4012.00000 2698.00000
3954.00000 2754.00000
3767.00000 2740.00000
IMAGE=C:\Users\lheck\Desktop\2017_Teeth\Teeth_LJ\B_0032172_D_aaa_A_3_6_LJ.JPG
ID=41
SCALE=0.005174
LM=12
3759.00000 2558.00000
3786.00000 2648.00000
4058.00000 2578.00000
3904.00000 2531.00000
4170.00000 2540.00000
4080.00000 2618.00000
4199.00000 2602.00000
4332.00000 2561.00000
4113.00000 2691.00000
4056.00000 2676.00000
3997.00000 2718.00000
3829.00000 2723.00000
IMAGE=C:\Users\lheck\Desktop\2017_Teeth\Teeth_LJ\B_0032175_D_aaa_A_3_6_LJ.JPG
ID=42
SCALE=0.004830
LM=12
3562.00000 2732.00000
3549.00000 2806.00000
3844.00000 2760.00000
3705.00000 2707.00000
3920.00000 2706.00000
3857.00000 2795.00000
3997.00000 2764.00000
4132.00000 2742.00000
3885.00000 2858.00000
3840.00000 2832.00000
3782.00000 2878.00000
3562.00000 2876.00000
IMAGE=C:\Users\lheck\Desktop\2017_Teeth\Teeth_LJ\B_0032519_D_aaa_A_3_6_LJ.JPG
ID=43
SCALE=0.005139
LM=12
3357.00000 1956.00000
3388.00000 2051.00000
3655.00000 1990.00000
3494.00000 1928.00000
3778.00000 1931.00000
3676.00000 2016.00000
3825.00000 2016.00000
3958.00000 1955.00000
3724.00000 2113.00000
3657.00000 2068.00000
3602.00000 2123.00000
3415.00000 2138.00000
IMAGE=C:\Users\lheck\Desktop\2017_Teeth\Teeth_LJ\B_0033960_Z_aaa_A_3_6_LJ.JPG
ID=45
SCALE=0.004926
LM=12
3894.00000 2697.00000
3909.00000 2796.00000
4203.00000 2776.00000
4065.00000 2702.00000
4320.00000 2729.00000
4228.00000 2787.00000
4360.00000 2777.00000
4521.00000 2745.00000
4259.00000 2880.00000
4198.00000 2838.00000
4121.00000 2896.00000
3925.00000 2905.00000
IMAGE=C:\Users\lheck\Desktop\2017_Teeth\Teeth_LJ\B_0043157_Z_aaa_A_3_6_LJ.JPG
ID=46
SCALE=0.004082
LM=12
3675.00000 2070.00000
3705.00000 2172.00000
3993.00000 2122.00000
3829.00000 2047.00000
4125.00000 2040.00000
4036.00000 2130.00000
4150.00000 2150.00000
4270.00000 2071.00000
4016.00000 2242.00000
3970.00000 2201.00000
3914.00000 2265.00000
3702.00000 2265.00000
IMAGE=C:\Users\lheck\Desktop\2017_Teeth\Teeth_LJ\B_0060363_P_aaa_A_3_6_LJ.JPG
ID=48
SCALE=0.005095
LM=12
4004.00000 2722.00000
4036.00000 2841.00000
4355.00000 2714.00000
4151.00000 2669.00000
4520.00000 2635.00000
4398.00000 2742.00000
4574.00000 2736.00000
4782.00000 2655.00000
4432.00000 2859.00000
4374.00000 2812.00000
4316.00000 2915.00000
4073.00000 2953.00000
IMAGE=C:\Users\lheck\Desktop\2017_Teeth\Teeth_LJ\B_0070038_D_aaa_A_3_6_LJ.JPG
ID=49
SCALE=0.003726
LM=12
3739.00000 2417.00000
3767.00000 2530.00000
4042.00000 2402.00000
3895.00000 2388.00000
4167.00000 2301.00000
4083.00000 2422.00000
4237.00000 2328.00000
4299.00000 2237.00000
4149.00000 2480.00000
4072.00000 2466.00000
4030.00000 2545.00000
3827.00000 2627.00000
IMAGE=C:\Users\lheck\Desktop\2017_Teeth\Teeth_LJ\B_0070201_Z_aaa_A_3_6_LJ.JPG
ID=50
SCALE=0.005208
LM=12
3821.00000 2066.00000
3840.00000 2176.00000
4187.00000 2116.00000
3999.00000 2028.00000
4314.00000 2055.00000
4215.00000 2162.00000
4392.00000 2133.00000
4532.00000 2087.00000
4225.00000 2232.00000
4170.00000 2179.00000
4098.00000 2256.00000
3885.00000 2276.00000
IMAGE=C:\Users\lheck\Desktop\2017_Teeth\Teeth_LJ\B_0070298_Z_aaa_A_3_6_LJ.JPG
ID=52
SCALE=0.005383
LM=12
3604.00000 2492.00000
3629.00000 2618.00000
3908.00000 2585.00000
3772.00000 2500.00000
4084.00000 2526.00000
3937.00000 2630.00000
4096.00000 2624.00000
4239.00000 2566.00000
3981.00000 2717.00000
3913.00000 2687.00000
3853.00000 2730.00000
3643.00000 2730.00000
IMAGE=C:\Users\lheck\Desktop\2017_Teeth\Teeth_LJ\B_0070299_Z_aaa_A_3_6_LJ.JPG
ID=53
SCALE=0.005208
LM=12
3435.00000 2008.00000
3436.00000 2115.00000
3668.00000 2055.00000
3540.00000 1998.00000
3757.00000 1992.00000
3709.00000 2050.00000
3825.00000 2023.00000
3908.00000 2010.00000
3732.00000 2129.00000
3680.00000 2080.00000
3605.00000 2180.00000
3447.00000 2196.00000
IMAGE=C:\Users\lheck\Desktop\2017_Teeth\Teeth_LJ\B_0070300_Z_aaa_A_3_6_LJ.JPG
ID=54
SCALE=0.005695
LM=12
3654.00000 2385.00000
3677.00000 2470.00000
3908.00000 2437.00000
3786.00000 2361.00000
3984.00000 2376.00000
3942.00000 2445.00000
4053.00000 2411.00000
4164.00000 2387.00000
3982.00000 2525.00000
3923.00000 2492.00000
3848.00000 2538.00000
3705.00000 2562.00000
IMAGE=C:\Users\lheck\Desktop\2017_Teeth\Teeth_LJ\B_0070307_D_aaa_A_3_6_LJ.JPG
ID=55
SCALE=0.004971
LM=12
3371.00000 2590.00000
3392.00000 2670.00000
3620.00000 2608.00000
3491.00000 2570.00000
3687.00000 2562.00000
3665.00000 2604.00000
3726.00000 2592.00000
3835.00000 2541.00000
3643.00000 2688.00000
3628.00000 2645.00000
3548.00000 2733.00000
3410.00000 2753.00000
IMAGE=C:\Users\lheck\Desktop\2017_Teeth\Teeth_LJ\B_0070324_Z_aaa_A_3_6_LJ.JPG
ID=56
SCALE=0.005605
LM=12
3512.00000 2402.00000
3511.00000 2494.00000
3767.00000 2433.00000
3633.00000 2364.00000
3852.00000 2386.00000
3782.00000 2472.00000
3928.00000 2465.00000
4046.00000 2418.00000
3827.00000 2531.00000
3763.00000 2510.00000
3702.00000 2557.00000
3545.00000 2572.00000
IMAGE=C:\Users\lheck\Desktop\2017_Teeth\Teeth_LJ\B_0070333_Z_aaa_A_3_6_LJ.JPG
ID=57
SCALE=0.005101
LM=12
3443.00000 2027.00000
3451.00000 2097.00000
3649.00000 2060.00000
3559.00000 2000.00000
3745.00000 2000.00000
3674.00000 2082.00000
3797.00000 2069.00000
3893.00000 2027.00000
3723.00000 2154.00000
3671.00000 2128.00000
3605.00000 2186.00000
3469.00000 2168.00000
IMAGE=C:\Users\lheck\Desktop\2017_Teeth\Teeth_LJ\B_0070340_Z_aaa_A_3_6_LJ.JPG
ID=58
SCALE=0.005693
LM=12
3330.00000 1831.00000
3352.00000 1870.00000
3497.00000 1823.00000
3414.00000 1803.00000
3562.00000 1808.00000
3505.00000 1848.00000
3562.00000 1850.00000
3631.00000 1828.00000
3517.00000 1897.00000
3491.00000 1886.00000
3464.00000 1914.00000
3348.00000 1911.00000
IMAGE=C:\Users\lheck\Desktop\2017_Teeth\Teeth_LJ\B_0083377_D_aaa_A_3_6_LJ.JPG
ID=60
SCALE=0.010412
LM=12
3609.00000 2488.00000
3622.00000 2552.00000
3918.00000 2459.00000
3777.00000 2430.00000
4026.00000 2408.00000
3951.00000 2494.00000
4076.00000 2488.00000
4221.00000 2431.00000
3968.00000 2581.00000
3936.00000 2555.00000
3875.00000 2604.00000
3643.00000 2630.00000
IMAGE=C:\Users\lheck\Desktop\2017_Teeth\Teeth_LJ\B_0091106_D_aaa_A_3_6_LJ.JPG
ID=61
SCALE=0.004425
LM=12
3427.00000 2424.00000
3505.00000 2507.00000
3693.00000 2491.00000
3597.00000 2419.00000
3807.00000 2442.00000
3807.00000 2479.00000
3849.00000 2479.00000
3969.00000 2464.00000
3760.00000 2589.00000
3705.00000 2562.00000
3651.00000 2600.00000
3478.00000 2618.00000
IMAGE=C:\Users\lheck\Desktop\2017_Teeth\Teeth_LJ\B_0091107_D_aaa_A_3_6_LJ.JPG
ID=62
SCALE=0.004601
LM=12
3562.00000 2145.00000
3569.00000 2195.00000
3769.00000 2146.00000
3656.00000 2107.00000
3851.00000 2102.00000
3793.00000 2148.00000
3866.00000 2134.00000
3946.00000 2104.00000
3767.00000 2228.00000
3749.00000 2204.00000
3713.00000 2253.00000
3568.00000 2272.00000
IMAGE=C:\Users\lheck\Desktop\2017_Teeth\Teeth_LJ\H_00Eblg1_H_blg_C_3_6_LJ.JPG
ID=69
SCALE=0.007455
LM=12
3518.00000 2203.00000
3528.00000 2277.00000
3765.00000 2247.00000
3653.00000 2174.00000
3899.00000 2185.00000
3824.00000 2241.00000
3915.00000 2241.00000
4006.00000 2206.00000
3789.00000 2322.00000
3759.00000 2300.00000
3701.00000 2349.00000
3539.00000 2364.00000
IMAGE=C:\Users\lheck\Desktop\2017_Teeth\Teeth_LJ\H_00Eblg2_H_blg_C_3_6_LJ.JPG
ID=70
SCALE=0.006500
LM=12
3953.00000 2083.00000
3960.00000 2180.00000
4208.00000 2158.00000
4066.00000 2069.00000
4310.00000 2124.00000
4271.00000 2165.00000
4339.00000 2158.00000
4417.00000 2175.00000
4231.00000 2273.00000
4178.00000 2249.00000
4130.00000 2289.00000
3977.00000 2288.00000
IMAGE=C:\Users\lheck\Desktop\2017_Teeth\Teeth_LJ\H_00Eblg3_H_blg_C_3_6_LJ.JPG
ID=71
SCALE=0.006511
LM=12
3418.00000 2502.00000
3400.00000 2611.00000
3676.00000 2561.00000
3539.00000 2463.00000
3777.00000 2475.00000
3700.00000 2559.00000
3806.00000 2575.00000
3957.00000 2516.00000
3699.00000 2648.00000
3669.00000 2603.00000
3616.00000 2666.00000
3424.00000 2672.00000
IMAGE=C:\Users\lheck\Desktop\2017_Teeth\Teeth_LJ\H_00Eblg5_H_blg_C_3_6_LJ.JPG
ID=72
SCALE=0.006342
LM=12
3413.00000 1530.00000
3418.00000 1604.00000
3669.00000 1564.00000
3531.00000 1499.00000
3715.00000 1495.00000
3690.00000 1569.00000
3771.00000 1589.00000
3844.00000 1496.00000
3677.00000 1652.00000
3648.00000 1628.00000
3600.00000 1678.00000
3441.00000 1681.00000
IMAGE=C:\Users\lheck\Desktop\2017_Teeth\Teeth_LJ\H_00Eind1_H_ind_P_3_6_LJ.JPG
ID=73
SCALE=0.006454
LM=12
3395.00000 2230.00000
3413.00000 2284.00000
3618.00000 2250.00000
3490.00000 2194.00000
3687.00000 2202.00000
3679.00000 2238.00000
3724.00000 2257.00000
3815.00000 2246.00000
3631.00000 2318.00000
3601.00000 2291.00000
3546.00000 2343.00000
3418.00000 2349.00000
IMAGE=C:\Users\lheck\Desktop\2017_Teeth\Teeth_LJ\H_00Ekor1_H_kos_W_3_6_LJ.JPG
ID=74
SCALE=0.008263
LM=12
3597.00000 1908.00000
3622.00000 1980.00000
3871.00000 1966.00000
3730.00000 1888.00000
3970.00000 1910.00000
3898.00000 1976.00000
3981.00000 2003.00000
4088.00000 1976.00000
3850.00000 2072.00000
3806.00000 2036.00000
3775.00000 2067.00000
3599.00000 2068.00000
IMAGE=C:\Users\lheck\Desktop\2017_Teeth\Teeth_LJ\H_00Emgl3_H_mon_P_3_6_LJ.JPG
ID=76
SCALE=0.005645
LM=12
3267.00000 1953.00000
3259.00000 2035.00000
3505.00000 1993.00000
3364.00000 1936.00000
3599.00000 1950.00000
3526.00000 2000.00000
3620.00000 2027.00000
3709.00000 1995.00000
3498.00000 2092.00000
3473.00000 2061.00000
3415.00000 2109.00000
3262.00000 2116.00000
IMAGE=C:\Users\lheck\Desktop\2017_Teeth\Teeth_LJ\H_0Ecldd1_H_cds_C_3_6_LJ.JPG
ID=80
SCALE=0.007282
LM=12
3597.00000 1942.00000
3612.00000 2021.00000
3786.00000 1970.00000
3698.00000 1937.00000
3885.00000 1908.00000
3831.00000 1956.00000
3885.00000 1947.00000
3936.00000 1919.00000
3806.00000 2051.00000
3791.00000 2020.00000
3736.00000 2066.00000
3609.00000 2084.00000
IMAGE=C:\Users\lheck\Desktop\2017_Teeth\Teeth_LJ\H_0Ecldd4_H_cds_C_3_6_LJ.JPG
ID=81
SCALE=0.008063
LM=12
3427.00000 2254.00000
3419.00000 2332.00000
3655.00000 2293.00000
3525.00000 2243.00000
3736.00000 2241.00000
3689.00000 2288.00000
3764.00000 2306.00000
3829.00000 2277.00000
3668.00000 2376.00000
3651.00000 2352.00000
3587.00000 2413.00000
3442.00000 2417.00000
IMAGE=C:\Users\lheck\Desktop\2017_Teeth\Teeth_LJ\H_0Egrbd2_H_grb_W_3_6_LJ.JPG
ID=84
SCALE=0.006361
LM=12
3554.00000 2069.00000
3553.00000 2148.00000
3795.00000 2117.00000
3656.00000 2055.00000
3862.00000 2057.00000
3834.00000 2138.00000
3911.00000 2144.00000
4023.00000 2106.00000
3797.00000 2217.00000
3778.00000 2177.00000
3718.00000 2243.00000
3541.00000 2220.00000
IMAGE=C:\Users\lheck\Desktop\2017_Teeth\Teeth_LJ\H_0Eoldb1_H_odb_W_3_6_LJ.JPG
ID=85
SCALE=0.006422
LM=12
3384.00000 1878.00000
3406.00000 1951.00000
3656.00000 1911.00000
3515.00000 1856.00000
3753.00000 1877.00000
3697.00000 1924.00000
3801.00000 1958.00000
3926.00000 1901.00000
3673.00000 2001.00000
3649.00000 1969.00000
3590.00000 2018.00000
3411.00000 2021.00000
IMAGE=C:\Users\lheck\Desktop\2017_Teeth\Teeth_LJ\H_0Eparb1_H_arb_F_3_6_LJ.JPG
ID=86
SCALE=0.006891
LM=12
4349.00000 2281.00000
4362.00000 2414.00000
4737.00000 2346.00000
4546.00000 2245.00000
4879.00000 2253.00000
4771.00000 2358.00000
4937.00000 2392.00000
5133.00000 2310.00000
4762.00000 2492.00000
4717.00000 2428.00000
4634.00000 2514.00000
4393.00000 2539.00000
IMAGE=C:\Users\lheck\Desktop\2017_Teeth\Teeth_LJ\K_0001760_H_ice_P_3_6_LJ.JPG
ID=88
SCALE=0.003787
LM=12
3588.00000 1989.00000
3570.00000 2054.00000
3724.00000 2050.00000
3643.00000 1981.00000
3782.00000 2005.00000
3741.00000 2042.00000
3805.00000 2049.00000
3863.00000 2039.00000
3725.00000 2101.00000
3713.00000 2077.00000
3671.00000 2115.00000
3579.00000 2111.00000
IMAGE=C:\Users\lheck\Desktop\2017_Teeth\Teeth_LJ\K_0001851_H_ice_P_3_6_LJ.JPG
ID=89
SCALE=0.009870
LM=12
4190.00000 2326.00000
4196.00000 2451.00000
4590.00000 2374.00000
4390.00000 2308.00000
4718.00000 2279.00000
4622.00000 2378.00000
4770.00000 2392.00000
4967.00000 2319.00000
4624.00000 2488.00000
4571.00000 2456.00000
4467.00000 2535.00000
4242.00000 2548.00000
IMAGE=C:\Users\lheck\Desktop\2017_Teeth\Teeth_LJ\K_0015833_H_grp_P_3_6_LJ.JPG
ID=91
SCALE=0.004124
LM=12
4136.00000 2635.00000
4121.00000 2767.00000
4508.00000 2700.00000
4278.00000 2615.00000
4649.00000 2643.00000
4537.00000 2718.00000
4727.00000 2779.00000
4837.00000 2670.00000
4531.00000 2827.00000
4492.00000 2764.00000
4402.00000 2863.00000
4149.00000 2858.00000
IMAGE=C:\Users\lheck\Desktop\2017_Teeth\Teeth_LJ\K_0016437_H_she_P_3_6_LJ.JPG
ID=92
SCALE=0.004093
LM=12
3758.00000 2382.00000
3737.00000 2477.00000
4035.00000 2442.00000
3968.00000 2357.00000
4227.00000 2330.00000
4172.00000 2433.00000
4349.00000 2488.00000
4512.00000 2397.00000
4163.00000 2562.00000
4101.00000 2524.00000
4009.00000 2603.00000
3771.00000 2570.00000
IMAGE=C:\Users\lheck\Desktop\2017_Teeth\Teeth_LJ\K_0016438_H_she_P_3_6_LJ.JPG
ID=93
SCALE=0.003593
LM=12
4264.00000 2479.00000
4255.00000 2605.00000
4637.00000 2491.00000
4447.00000 2440.00000
4758.00000 2406.00000
4727.00000 2483.00000
4856.00000 2488.00000
4958.00000 2424.00000
4710.00000 2620.00000
4677.00000 2567.00000
4562.00000 2672.00000
4315.00000 2704.00000
IMAGE=C:\Users\lheck\Desktop\2017_Teeth\Teeth_LJ\K_0016719_H_wel_P_3_6_LJ.JPG
ID=94
SCALE=0.003515
LM=12
3969.00000 1960.00000
3983.00000 2109.00000
4238.00000 2069.00000
4147.00000 1939.00000
4579.00000 1905.00000
4475.00000 2005.00000
4662.00000 2013.00000
4775.00000 1927.00000
4380.00000 2167.00000
4358.00000 2065.00000
4229.00000 2204.00000
3969.00000 2258.00000
IMAGE=C:\Users\lheck\Desktop\2017_Teeth\Teeth_LJ\K_0017173_H_wel_P_2_5_LJ.JPG
ID=96
SCALE=0.003483
LM=12
4217.00000 2116.00000
4212.00000 2241.00000
4628.00000 2119.00000
4391.00000 2083.00000
4721.00000 2005.00000
4682.00000 2131.00000
4833.00000 2158.00000
4948.00000 2046.00000
4665.00000 2252.00000
4629.00000 2189.00000
4532.00000 2319.00000
4247.00000 2340.00000
IMAGE=C:\Users\lheck\Desktop\2017_Teeth\Teeth_LJ\K_0017174_H_hny_W_3_6_LJ.JPG
ID=97
SCALE=0.003506
LM=12
4314.00000 2539.00000
4298.00000 2664.00000
4711.00000 2584.00000
4509.00000 2514.00000
4824.00000 2499.00000
4753.00000 2595.00000
4900.00000 2613.00000
4999.00000 2547.00000
4715.00000 2710.00000
4665.00000 2668.00000
4590.00000 2751.00000
4361.00000 2744.00000
IMAGE=C:\Users\lheck\Desktop\2017_Teeth\Teeth_LJ\K_0017290_H_she_P_2_5_LJ.JPG
ID=98
SCALE=0.003351
LM=12
4143.00000 2403.00000
4127.00000 2510.00000
4485.00000 2486.00000
4301.00000 2404.00000
4609.00000 2428.00000
4557.00000 2515.00000
4686.00000 2560.00000
4827.00000 2509.00000
4518.00000 2603.00000
4467.00000 2559.00000
4407.00000 2621.00000
4155.00000 2616.00000
IMAGE=C:\Users\lheck\Desktop\2017_Teeth\Teeth_LJ\K_0018146_H_wel_P_3_6_LJ.JPG
ID=100
SCALE=0.004216
LM=12
3863.00000 2371.00000
3857.00000 2493.00000
4235.00000 2412.00000
4031.00000 2341.00000
4356.00000 2336.00000
4253.00000 2442.00000
4427.00000 2484.00000
4585.00000 2335.00000
4287.00000 2554.00000
4228.00000 2508.00000
4162.00000 2561.00000
3917.00000 2594.00000
IMAGE=C:\Users\lheck\Desktop\2017_Teeth\Teeth_LJ\K_0019782_H_wel_P_3_6_LJ.JPG
ID=101
SCALE=0.003690
LM=12
4097.00000 2164.00000
4147.00000 2265.00000
4544.00000 2189.00000
4301.00000 2120.00000
4609.00000 2105.00000
4564.00000 2172.00000
4706.00000 2179.00000
4854.00000 2102.00000
4549.00000 2313.00000
4499.00000 2307.00000
4399.00000 2365.00000
4189.00000 2354.00000
IMAGE=C:\Users\lheck\Desktop\2017_Teeth\Teeth_LJ\K_0019937_H_wel_P_3_6_LJ.JPG
ID=102
SCALE=0.003713
LM=12
3632.00000 2422.00000
3632.00000 2535.00000
3976.00000 2519.00000
3783.00000 2423.00000
4067.00000 2459.00000
4034.00000 2532.00000
4164.00000 2563.00000
4318.00000 2488.00000
4014.00000 2641.00000
3966.00000 2584.00000
3891.00000 2652.00000
3653.00000 2649.00000
IMAGE=C:\Users\lheck\Desktop\2017_Teeth\Teeth_LJ\K_0023613_H_she_P_3_6_LJ.JPG
ID=103
SCALE=0.004191
LM=12
4078.00000 2547.00000
4072.00000 2676.00000
4449.00000 2557.00000
4270.00000 2518.00000
4558.00000 2488.00000
4470.00000 2611.00000
4653.00000 2586.00000
4769.00000 2508.00000
4479.00000 2698.00000
4426.00000 2666.00000
4347.00000 2748.00000
4101.00000 2772.00000
IMAGE=C:\Users\lheck\Desktop\2017_Teeth\Teeth_LJ\K_0024678_H_wel_P_3_6_LJ.JPG
ID=104
SCALE=0.003903
LM=12
4137.00000 2362.00000
4139.00000 2520.00000
4565.00000 2387.00000
4309.00000 2313.00000
4674.00000 2263.00000
4621.00000 2398.00000
4838.00000 2392.00000
4997.00000 2258.00000
4658.00000 2547.00000
4584.00000 2484.00000
4479.00000 2598.00000
4184.00000 2637.00000
IMAGE=C:\Users\lheck\Desktop\2017_Teeth\Teeth_LJ\K_0024750_H_wel_P_3_6_LJ.JPG
ID=105
SCALE=0.003286
LM=12
3906.00000 2093.00000
3867.00000 2231.00000
4250.00000 2095.00000
4081.00000 2065.00000
4349.00000 2039.00000
4256.00000 2152.00000
4471.00000 2135.00000
4515.00000 2052.00000
4298.00000 2248.00000
4240.00000 2213.00000
4149.00000 2281.00000
3936.00000 2320.00000
IMAGE=C:\Users\lheck\Desktop\2017_Teeth\Teeth_LJ\K_0025239_H_grp_P_3_6_LJ.JPG
ID=106
SCALE=0.005072
LM=12
3925.00000 2136.00000
3941.00000 2245.00000
4335.00000 2180.00000
4094.00000 2089.00000
4473.00000 2106.00000
4348.00000 2209.00000
4546.00000 2248.00000
4729.00000 2177.00000
4356.00000 2334.00000
4302.00000 2288.00000
4232.00000 2345.00000
3968.00000 2364.00000
IMAGE=C:\Users\lheck\Desktop\2017_Teeth\Teeth_LJ\K_0031851_H_exm_P_3_6_LJ.JPG
ID=108
SCALE=0.003946
LM=12
3784.00000 2390.00000
3795.00000 2475.00000
4171.00000 2401.00000
3956.00000 2329.00000
4272.00000 2312.00000
4239.00000 2371.00000
4305.00000 2334.00000
4466.00000 2233.00000
4183.00000 2504.00000
4151.00000 2471.00000
4053.00000 2545.00000
3848.00000 2548.00000
IMAGE=C:\Users\lheck\Desktop\2017_Teeth\Teeth_LJ\V_0000553_H_thb_F_3_6_LJ.JPG
ID=111
SCALE=0.004346
LM=12
4093.00000 2436.00000
4100.00000 2569.00000
4462.00000 2495.00000
4263.00000 2416.00000
4584.00000 2410.00000
4496.00000 2520.00000
4654.00000 2553.00000
4829.00000 2462.00000
4488.00000 2649.00000
4456.00000 2595.00000
4384.00000 2675.00000
4107.00000 2681.00000
IMAGE=C:\Users\lheck\Desktop\2017_Teeth\Teeth_LJ\V_0000E68_H_piz_C_3_6_LJ.JPG
ID=112
SCALE=0.004608
LM=12
4077.00000 2221.00000
4126.00000 2317.00000
4332.00000 2300.00000
4243.00000 2187.00000
4541.00000 2219.00000
4469.00000 2268.00000
4545.00000 2277.00000
4739.00000 2282.00000
4372.00000 2373.00000
4378.00000 2319.00000
4308.00000 2400.00000
4079.00000 2412.00000
IMAGE=C:\Users\lheck\Desktop\2017_Teeth\Teeth_LJ\V_0000E69_H_piz_C_3_6_LJ.JPG
ID=113
SCALE=0.005152
LM=12
3973.00000 2522.00000
3957.00000 2612.00000
4235.00000 2531.00000
4131.00000 2506.00000
4321.00000 2502.00000
4239.00000 2585.00000
4393.00000 2574.00000
4523.00000 2511.00000
4293.00000 2651.00000
4226.00000 2620.00000
4174.00000 2674.00000
3986.00000 2675.00000
IMAGE=C:\Users\lheck\Desktop\2017_Teeth\Teeth_LJ\V_0000E74_H_lpz_F_2_5_LJ.JPG
ID=116
SCALE=0.005171
LM=12
4142.00000 2526.00000
4143.00000 2638.00000
4466.00000 2625.00000
4308.00000 2498.00000
4597.00000 2552.00000
4499.00000 2642.00000
4624.00000 2659.00000
4794.00000 2590.00000
4473.00000 2766.00000
4445.00000 2722.00000
4381.00000 2777.00000
4152.00000 2785.00000
IMAGE=C:\Users\lheck\Desktop\2017_Teeth\Teeth_LJ\V_0000E85_H_arb_F_3_6_LJ.JPG
ID=119
SCALE=0.004509
LM=12
3927.00000 2327.00000
3927.00000 2440.00000
4305.00000 2326.00000
4092.00000 2274.00000
4435.00000 2255.00000
4324.00000 2361.00000
4497.00000 2379.00000
4645.00000 2284.00000
4337.00000 2482.00000
4277.00000 2464.00000
4226.00000 2517.00000
3989.00000 2545.00000
IMAGE=C:\Users\lheck\Desktop\2017_Teeth\Teeth_LJ\V_0000E86_H_suf_C_3_6_LJ.JPG
ID=120
SCALE=0.004346
LM=12
3997.00000 2418.00000
4024.00000 2531.00000
4295.00000 2531.00000
4147.00000 2425.00000
4429.00000 2467.00000
4372.00000 2526.00000
4457.00000 2519.00000
4603.00000 2464.00000
4311.00000 2628.00000
4280.00000 2594.00000
4219.00000 2637.00000
4003.00000 2638.00000
IMAGE=C:\Users\lheck\Desktop\2017_Teeth\Teeth_LJ\V_0000E87_H_thb_F_3_6_LJ.JPG
ID=121
SCALE=0.004503
LM=12
3832.00000 2492.00000
3852.00000 2612.00000
4072.00000 2628.00000
3976.00000 2502.00000
4256.00000 2534.00000
4243.00000 2597.00000
4300.00000 2597.00000
4454.00000 2550.00000
4151.00000 2717.00000
4117.00000 2664.00000
4036.00000 2731.00000
3818.00000 2737.00000
IMAGE=C:\Users\lheck\Desktop\2017_Teeth\Teeth_LJ\V_0000E88_H_thb_F_3_6_LJ.JPG
ID=122
SCALE=0.003975
LM=12
4039.00000 2509.00000
4067.00000 2631.00000
4350.00000 2640.00000
4232.00000 2518.00000
4435.00000 2562.00000
4447.00000 2612.00000
4541.00000 2613.00000
4710.00000 2595.00000
4373.00000 2738.00000
4335.00000 2699.00000
4259.00000 2738.00000
4035.00000 2763.00000
IMAGE=C:\Users\lheck\Desktop\2017_Teeth\Teeth_LJ\V_0000E89_H_thb_F_3_6_LJ.JPG
ID=123
SCALE=0.004644
LM=12
3961.00000 2238.00000
3946.00000 2356.00000
4367.00000 2272.00000
4153.00000 2222.00000
4485.00000 2206.00000
4377.00000 2312.00000
4534.00000 2337.00000
4719.00000 2265.00000
4366.00000 2422.00000
4316.00000 2400.00000
4247.00000 2463.00000
3986.00000 2456.00000
IMAGE=C:\Users\lheck\Desktop\2017_Teeth\Teeth_LJ\V_0000E93_H_hun_W_3_6_LJ.JPG
ID=124
SCALE=0.004267
LM=12
3969.00000 2396.00000
3970.00000 2536.00000
4318.00000 2426.00000
4130.00000 2345.00000
4452.00000 2333.00000
4348.00000 2451.00000
4495.00000 2474.00000
4626.00000 2383.00000
4348.00000 2569.00000
4300.00000 2538.00000
4252.00000 2609.00000
4009.00000 2642.00000
IMAGE=C:\Users\lheck\Desktop\2017_Teeth\Teeth_LJ\V_0000E94_H_hun_W_3_6_L.JPG
ID=125
SCALE=0.004786
LM=12
3469.00000 2204.00000
3495.00000 2297.00000
3775.00000 2290.00000
3629.00000 2207.00000
3856.00000 2216.00000
3838.00000 2279.00000
3917.00000 2284.00000
4047.00000 2246.00000
3779.00000 2395.00000
3762.00000 2350.00000
3671.00000 2427.00000
3456.00000 2418.00000
IMAGE=C:\Users\lheck\Desktop\2017_Teeth\Teeth_LJ\V_0000E95_H_hun_W_3_6_LJ.JPG
ID=126
SCALE=0.004861
LM=12
3241.00000 2052.00000
3258.00000 2109.00000
3380.00000 2094.00000
3317.00000 2055.00000
3442.00000 2067.00000
3397.00000 2104.00000
3450.00000 2096.00000
3509.00000 2079.00000
3397.00000 2154.00000
3374.00000 2128.00000
3348.00000 2153.00000
3254.00000 2160.00000
IMAGE=C:\Users\lheck\Desktop\2017_Teeth\Teeth_LJ\V_0001912_Z_aaa_A_3_6_LJ.JPG
ID=131
SCALE=0.010750
LM=12
3716.00000 2004.00000
3746.00000 2156.00000
4043.00000 2054.00000
3897.00000 1944.00000
4187.00000 1965.00000
4090.00000 2076.00000
4288.00000 2059.00000
4400.00000 1970.00000
4133.00000 2201.00000
4059.00000 2148.00000
3982.00000 2274.00000
3770.00000 2281.00000
IMAGE=C:\Users\lheck\Desktop\2017_Teeth\Teeth_LJ\V_0002746_Z_aaa_A_3_6_LJ.JPG
ID=134
SCALE=0.004447
LM=12
3833.00000 1685.00000
3828.00000 1821.00000
4123.00000 1768.00000
3998.00000 1655.00000
4293.00000 1704.00000
4166.00000 1830.00000
4323.00000 1822.00000
4454.00000 1758.00000
4199.00000 1933.00000
4142.00000 1886.00000
4056.00000 1953.00000
3828.00000 1952.00000
IMAGE=C:\Users\lheck\Desktop\2017_Teeth\Teeth_LJ\V_0003060_Z_aaa_A_3_6_LJ.JPG
ID=136
SCALE=0.004655
LM=12
3904.00000 2230.00000
3914.00000 2338.00000
4203.00000 2297.00000
4085.00000 2190.00000
4303.00000 2240.00000
4223.00000 2338.00000
4370.00000 2304.00000
4471.00000 2250.00000
4255.00000 2424.00000
4202.00000 2381.00000
4121.00000 2459.00000
3943.00000 2450.00000
IMAGE=C:\Users\lheck\Desktop\2017_Teeth\Teeth_LJ\V_0003061_Z_aaa_A_3_6_LJ.JPG
ID=137
SCALE=0.005090
LM=12
3915.00000 2491.00000
3944.00000 2627.00000
4238.00000 2579.00000
4096.00000 2463.00000
4348.00000 2496.00000
4270.00000 2621.00000
4414.00000 2595.00000
4585.00000 2516.00000
4304.00000 2724.00000
4258.00000 2686.00000
4188.00000 2750.00000
3981.00000 2753.00000
IMAGE=C:\Users\lheck\Desktop\2017_Teeth\Teeth_LJ\V_0005201_Z_aaa_A_3_6_LJ.JPG
ID=138
SCALE=0.005017
LM=12
4004.00000 2020.00000
4033.00000 2169.00000
4325.00000 2120.00000
4189.00000 1991.00000
4462.00000 2020.00000
4374.00000 2154.00000
4539.00000 2118.00000
4659.00000 2062.00000
4423.00000 2260.00000
4352.00000 2223.00000
4264.00000 2324.00000
4043.00000 2321.00000
IMAGE=C:\Users\lheck\Desktop\2017_Teeth\Teeth_LJ\V_0005203_Z_aaa_A_3_6_LJ.JPG
ID=139
SCALE=0.004772
LM=12
3875.00000 2602.00000
3922.00000 2751.00000
4247.00000 2664.00000
4102.00000 2566.00000
4402.00000 2632.00000
4269.00000 2733.00000
4406.00000 2726.00000
4572.00000 2673.00000
4309.00000 2828.00000
4240.00000 2785.00000
4134.00000 2877.00000
3971.00000 2875.00000
IMAGE=C:\Users\lheck\Desktop\2017_Teeth\Teeth_LJ\V_0005562_Z_aaa_A_3_6_LJ.JPG
ID=140
SCALE=0.004498
LM=12
4143.00000 2151.00000
4234.00000 2270.00000
4471.00000 2216.00000
4308.00000 2124.00000
4585.00000 2117.00000
4539.00000 2202.00000
4634.00000 2171.00000
4792.00000 2145.00000
4548.00000 2316.00000
4474.00000 2276.00000
4400.00000 2376.00000
4229.00000 2419.00000
IMAGE=C:\Users\lheck\Desktop\2017_Teeth\Teeth_LJ\V_0005563_D_aaa_A_3_6_LJ.JPG
ID=141
SCALE=0.005193
LM=12
4012.00000 2168.00000
3974.00000 2298.00000
4336.00000 2243.00000
4166.00000 2148.00000
4450.00000 2211.00000
4334.00000 2332.00000
4502.00000 2343.00000
4664.00000 2309.00000
4391.00000 2455.00000
4306.00000 2408.00000
4214.00000 2477.00000
3993.00000 2426.00000
IMAGE=C:\Users\lheck\Desktop\2017_Teeth\Teeth_LJ\V_0005567_D_aaa_A_3_6_LJ.JPG
ID=143
SCALE=0.004437
LM=12
3639.00000 1532.00000
3713.00000 1668.00000
3887.00000 1667.00000
3766.00000 1553.00000
3993.00000 1595.00000
3963.00000 1655.00000
4004.00000 1662.00000
4089.00000 1672.00000
3942.00000 1768.00000
3885.00000 1743.00000
3811.00000 1780.00000
3667.00000 1768.00000
IMAGE=C:\Users\lheck\Desktop\2017_Teeth\Teeth_LJ\V_0005568_D_aaa_A_3_6_LJ.JPG
ID=144
SCALE=0.004815
LM=12
4142.00000 2208.00000
4214.00000 2337.00000
4556.00000 2234.00000
4350.00000 2157.00000
4666.00000 2139.00000
4598.00000 2250.00000
4717.00000 2224.00000
4858.00000 2119.00000
4582.00000 2376.00000
4536.00000 2332.00000
4452.00000 2426.00000
4208.00000 2462.00000
IMAGE=C:\Users\lheck\Desktop\2017_Teeth\Teeth_LJ\V_0006027_D_aaa_A_3_6_LJ.JPG
ID=145
SCALE=0.003040
LM=12
4031.00000 2270.00000
4029.00000 2386.00000
4350.00000 2318.00000
4201.00000 2241.00000
4495.00000 2257.00000
4389.00000 2351.00000
4532.00000 2365.00000
4659.00000 2319.00000
4382.00000 2455.00000
4339.00000 2413.00000
4265.00000 2477.00000
4044.00000 2496.00000
IMAGE=C:\Users\lheck\Desktop\2017_Teeth\Teeth_LJ\V_0006076_Z_aaa_A_3_6_LJ.JPG
ID=146
SCALE=0.004219
LM=12
3788.00000 2217.00000
3856.00000 2335.00000
4161.00000 2354.00000
3992.00000 2182.00000
4276.00000 2272.00000
4195.00000 2366.00000
4318.00000 2375.00000
4463.00000 2357.00000
4187.00000 2485.00000
4140.00000 2420.00000
4045.00000 2492.00000
3838.00000 2466.00000
IMAGE=C:\Users\lheck\Desktop\2017_Teeth\Teeth_LJ\V_0007222_D_aaa_A_3_6_LJ.JPG
ID=147
SCALE=0.004062
LM=12
3442.00000 1982.00000
3446.00000 2035.00000
3584.00000 2012.00000
3500.00000 1970.00000
3648.00000 1984.00000
3616.00000 2020.00000
3663.00000 2032.00000
3709.00000 2006.00000
3597.00000 2073.00000
3577.00000 2052.00000
3542.00000 2091.00000
3449.00000 2086.00000
IMAGE=C:\Users\lheck\Desktop\2017_Teeth\Teeth_LJ\V_0007478_D_aaa_A_3_6_LJ.JPG
ID=148
SCALE=0.011761
LM=12
3933.00000 2351.00000
3971.00000 2438.00000
4220.00000 2322.00000
4051.00000 2284.00000
4274.00000 2250.00000
4262.00000 2376.00000
4370.00000 2328.00000
4480.00000 2251.00000
4320.00000 2448.00000
4259.00000 2446.00000
4208.00000 2502.00000
4011.00000 2520.00000
IMAGE=C:\Users\lheck\Desktop\2017_Teeth\Teeth_LJ\V_0007479_D_aaa_A_3_6_LJ.JPG
ID=149
SCALE=0.004545
LM=12
4432.00000 2058.00000
4374.00000 2219.00000
4854.00000 2090.00000
4628.00000 2017.00000
5005.00000 2058.00000
4835.00000 2158.00000
5057.00000 2148.00000
5144.00000 2088.00000
4842.00000 2269.00000
4785.00000 2196.00000
4707.00000 2299.00000
4465.00000 2347.00000
IMAGE=C:\Users\lheck\Desktop\2017_Teeth\Teeth_LJ\V_000E321_H_kdr_W_3_6_LJ.JPG
ID=155
SCALE=0.003805
LM=12
3905.00000 2082.00000
3907.00000 2205.00000
4223.00000 2085.00000
4027.00000 2029.00000
4372.00000 2053.00000
4277.00000 2118.00000
4423.00000 2141.00000
4552.00000 2060.00000
4268.00000 2215.00000
4233.00000 2134.00000
4121.00000 2276.00000
3931.00000 2290.00000
IMAGE=C:\Users\lheck\Desktop\2017_Teeth\Teeth_LJ\V_000E322_H_kdr_W_3_6_LJ.JPG
ID=156
SCALE=0.004669
LM=12
3580.00000 2258.00000
3565.00000 2404.00000
3892.00000 2390.00000
3718.00000 2263.00000
4000.00000 2320.00000
4008.00000 2342.00000
4021.00000 2352.00000
4154.00000 2364.00000
3890.00000 2497.00000
3864.00000 2453.00000
3812.00000 2506.00000
3572.00000 2531.00000
IMAGE=C:\Users\lheck\Desktop\2017_Teeth\Teeth_LJ\V_000E341_H_kdr_W_3_6_LJ.JPG
ID=159
SCALE=0.004651
LM=12
4160.00000 2372.00000
4136.00000 2484.00000
4512.00000 2411.00000
4330.00000 2332.00000
4682.00000 2319.00000
4540.00000 2428.00000
4705.00000 2472.00000
4897.00000 2381.00000
4543.00000 2544.00000
4515.00000 2480.00000
4409.00000 2589.00000
4166.00000 2602.00000
IMAGE=C:\Users\lheck\Desktop\2017_Teeth\Teeth_LJ\V_000E342_H_kdr_W_3_6_LJ.JPG
ID=160
SCALE=0.004032
LM=12
3984.00000 2440.00000
3960.00000 2571.00000
4307.00000 2545.00000
4137.00000 2456.00000
4415.00000 2458.00000
4373.00000 2532.00000
4488.00000 2512.00000
4643.00000 2405.00000
4355.00000 2635.00000
4309.00000 2600.00000
4199.00000 2696.00000
3975.00000 2690.00000
IMAGE=C:\Users\lheck\Desktop\2017_Teeth\Teeth_LJ\V_000E357_H_kdr_W_3_6_LJ.JPG
ID=161
SCALE=0.004328
LM=12
4336.00000 2264.00000
4320.00000 2437.00000
4716.00000 2265.00000
4501.00000 2205.00000
4816.00000 2179.00000
4758.00000 2314.00000
4929.00000 2298.00000
5090.00000 2191.00000
4788.00000 2436.00000
4721.00000 2376.00000
4644.00000 2493.00000
4388.00000 2544.00000
IMAGE=C:\Users\lheck\Desktop\2017_Teeth\Teeth_LJ\V_000E358_H_kdr_W_3_6_LJ.JPG
ID=162
SCALE=0.003830
LM=12
4220.00000 2261.00000
4240.00000 2390.00000
4571.00000 2395.00000
4407.00000 2248.00000
4773.00000 2320.00000
4660.00000 2387.00000
4815.00000 2414.00000
4980.00000 2377.00000
4595.00000 2550.00000
4596.00000 2432.00000
4472.00000 2553.00000
4179.00000 2520.00000
IMAGE=C:\Users\lheck\Desktop\2017_Teeth\Teeth_LJ\V_000E359_H_gbh_W_3_6_LJ.JPG
ID=163
SCALE=0.003961
LM=12
3796.00000 2656.00000
3917.00000 2777.00000
4079.00000 2792.00000
4015.00000 2647.00000
4288.00000 2700.00000
4312.00000 2745.00000
4362.00000 2756.00000
4540.00000 2742.00000
4184.00000 2894.00000
4154.00000 2810.00000
4069.00000 2907.00000
3842.00000 2925.00000
IMAGE=C:\Users\lheck\Desktop\2017_Teeth\Teeth_LJ\V_000E360_H_gbh_W_3_6_LJ.JPG
ID=164
SCALE=0.003742
LM=12
3829.00000 2598.00000
3851.00000 2698.00000
4094.00000 2734.00000
3996.00000 2603.00000
4253.00000 2637.00000
4225.00000 2693.00000
4311.00000 2731.00000
4462.00000 2659.00000
4154.00000 2808.00000
4138.00000 2750.00000
4048.00000 2831.00000
3854.00000 2817.00000
IMAGE=C:\Users\lheck\Desktop\2017_Teeth\Teeth_LJ\V_000E361_H_pll_W_3_6_LJ.JPG
ID=165
SCALE=0.004355
LM=12
4048.00000 2289.00000
4045.00000 2417.00000
4389.00000 2345.00000
4208.00000 2255.00000
4463.00000 2251.00000
4434.00000 2339.00000
4555.00000 2345.00000
4661.00000 2241.00000
4376.00000 2472.00000
4357.00000 2419.00000
4302.00000 2493.00000
4068.00000 2531.00000
IMAGE=C:\Users\lheck\Desktop\2017_Teeth\Teeth_LJ\V_000E362_H_piz_C_3_6_LJ.JPG
ID=166
SCALE=0.004098
LM=12
4005.00000 2378.00000
4009.00000 2485.00000
4300.00000 2468.00000
4135.00000 2366.00000
4398.00000 2401.00000
4368.00000 2454.00000
4432.00000 2451.00000
4603.00000 2442.00000
4292.00000 2576.00000
4253.00000 2538.00000
4194.00000 2603.00000
3986.00000 2596.00000
IMAGE=C:\Users\lheck\Desktop\2017_Teeth\Teeth_LJ\V_000E366_H_piz_C_3_6_LJ.JPG
ID=169
SCALE=0.004807
LM=12
4289.00000 2519.00000
4311.00000 2671.00000
4664.00000 2717.00000
4489.00000 2535.00000
4817.00000 2640.00000
4809.00000 2700.00000
4918.00000 2704.00000
5080.00000 2676.00000
4673.00000 2849.00000
4640.00000 2796.00000
4534.00000 2875.00000
4257.00000 2807.00000
IMAGE=C:\Users\lheck\Desktop\2017_Teeth\Teeth_LJ\V_000E659_H_huz_W_3_6_LJ.JPG
ID=173
SCALE=0.003378
LM=12
3688.00000 2242.00000
3700.00000 2349.00000
4003.00000 2325.00000
3852.00000 2232.00000
4131.00000 2248.00000
4062.00000 2330.00000
4199.00000 2348.00000
4333.00000 2259.00000
4043.00000 2448.00000
3996.00000 2405.00000
3904.00000 2468.00000
3716.00000 2470.00000
IMAGE=C:\Users\lheck\Desktop\2017_Teeth\Teeth_LJ\V_000E931_H_piz_C_3_6_LJ.JPG
ID=176
SCALE=0.005154
LM=12
4132.00000 2502.00000
4123.00000 2614.00000
4432.00000 2604.00000
4320.00000 2485.00000
4586.00000 2523.00000
4515.00000 2596.00000
4621.00000 2620.00000
4791.00000 2596.00000
4456.00000 2722.00000
4458.00000 2631.00000
4347.00000 2775.00000
4114.00000 2759.00000
IMAGE=C:\Users\lheck\Desktop\2017_Teeth\Teeth_LJ\V_000E944_H_piz_C_3_6_LJ.JPG
ID=178
SCALE=0.005222
LM=12
4302.00000 2317.00000
4290.00000 2467.00000
4679.00000 2426.00000
4495.00000 2306.00000
4841.00000 2346.00000
4751.00000 2433.00000
4885.00000 2414.00000
5016.00000 2427.00000
4719.00000 2557.00000
4694.00000 2505.00000
4564.00000 2621.00000
4302.00000 2588.00000
IMAGE=C:\Users\lheck\Desktop\2017_Teeth\Teeth_LJ\V_000E946_H_piz_C_3_6_LJ.JPG
ID=180
SCALE=0.004815
LM=12
3684.00000 2417.00000
3682.00000 2505.00000
3945.00000 2509.00000
3851.00000 2424.00000
4053.00000 2451.00000
4072.00000 2498.00000
4120.00000 2520.00000
4259.00000 2419.00000
3963.00000 2605.00000
3935.00000 2556.00000
3864.00000 2618.00000
3677.00000 2596.00000
IMAGE=C:\Users\lheck\Desktop\2017_Teeth\Teeth_LJ\V_000E950_H_piz_C_3_6_LJ.JPG
ID=181
SCALE=0.004772
LM=12
4336.00000 2535.00000
4322.00000 2653.00000
4679.00000 2556.00000
4459.00000 2478.00000
4770.00000 2500.00000
4685.00000 2594.00000
4863.00000 2611.00000
5027.00000 2523.00000
4724.00000 2684.00000
4661.00000 2641.00000
4555.00000 2741.00000
4364.00000 2750.00000
IMAGE=C:\Users\lheck\Desktop\2017_Teeth\Teeth_LJ\V_000E966_H_blg_C_3_6_LJ.JPG
ID=182
SCALE=0.005521
LM=12
4059.00000 2541.00000
4063.00000 2650.00000
4469.00000 2672.00000
4238.00000 2535.00000
4542.00000 2591.00000
4499.00000 2656.00000
4583.00000 2699.00000
4756.00000 2677.00000
4422.00000 2775.00000
4413.00000 2725.00000
4293.00000 2816.00000
4070.00000 2775.00000
IMAGE=C:\Users\lheck\Desktop\2017_Teeth\Teeth_LJ\V_000E967_H_blg_C_3_6_LJ.JPG
ID=183
SCALE=0.004436
LM=12
3979.00000 2634.00000
3974.00000 2758.00000
4340.00000 2708.00000
4138.00000 2606.00000
4450.00000 2635.00000
4381.00000 2707.00000
4472.00000 2724.00000
4628.00000 2637.00000
4325.00000 2832.00000
4304.00000 2783.00000
4226.00000 2858.00000
4003.00000 2873.00000
IMAGE=C:\Users\lheck\Desktop\2017_Teeth\Teeth_LJ\V_000E969_H_blg_C_3_6_LJ.JPG
ID=184
SCALE=0.004736
LM=12
3918.00000 2477.00000
3937.00000 2605.00000
4281.00000 2569.00000
4066.00000 2468.00000
4382.00000 2488.00000
4322.00000 2563.00000
4409.00000 2551.00000
4583.00000 2484.00000
4268.00000 2702.00000
4227.00000 2665.00000
4141.00000 2735.00000
3924.00000 2731.00000
IMAGE=C:\Users\lheck\Desktop\2017_Teeth\Teeth_LJ\V_000E970_H_blg_C_3_6_LJ.JPG
ID=185
SCALE=0.005501
LM=12
3671.00000 2404.00000
3660.00000 2534.00000
3957.00000 2529.00000
3822.00000 2420.00000
4063.00000 2469.00000
4032.00000 2528.00000
4108.00000 2540.00000
4212.00000 2496.00000
3990.00000 2643.00000
3957.00000 2576.00000
3869.00000 2659.00000
3671.00000 2639.00000
IMAGE=C:\Users\lheck\Desktop\2017_Teeth\Teeth_LJ\V_000E971_H_blg_C_3_6_LJ.JPG
ID=186
SCALE=0.005158
LM=12
3782.00000 2105.00000
3880.00000 2204.00000
4038.00000 2173.00000
3927.00000 2115.00000
4111.00000 2110.00000
4141.00000 2130.00000
4174.00000 2127.00000
4259.00000 2126.00000
4089.00000 2273.00000
4051.00000 2241.00000
4003.00000 2295.00000
3843.00000 2308.00000
IMAGE=C:\Users\lheck\Desktop\2017_Teeth\Teeth_LJ\V_0013527_Z_aaa_A_3_6_LJ.JPG
ID=187
SCALE=0.005678
LM=12
4101.00000 2097.00000
4209.00000 2239.00000
4457.00000 2240.00000
4302.00000 2128.00000
4623.00000 2148.00000
4597.00000 2209.00000
4713.00000 2180.00000
4867.00000 2181.00000
4505.00000 2345.00000
4479.00000 2293.00000
4370.00000 2387.00000
4129.00000 2406.00000
IMAGE=C:\Users\lheck\Desktop\2017_Teeth\Teeth_LJ\V_0031036_Z_aaa_A_3_6_LJ.JPG
ID=195
SCALE=0.004343
LM=12
4205.00000 2169.00000
4187.00000 2288.00000
4550.00000 2247.00000
4371.00000 2142.00000
4672.00000 2139.00000
4579.00000 2245.00000
4764.00000 2291.00000
4921.00000 2234.00000
4576.00000 2365.00000
4531.00000 2335.00000
4455.00000 2393.00000
4207.00000 2392.00000
IMAGE=C:\Users\lheck\Desktop\2017_Teeth\Teeth_LJ\V_0042400_P_aaa_A_3_6_LJ.JPG
ID=198
SCALE=0.004850
LM=12
3978.00000 2216.00000
4052.00000 2325.00000
4294.00000 2274.00000
4181.00000 2197.00000
4424.00000 2195.00000
4474.00000 2225.00000
4502.00000 2218.00000
4642.00000 2174.00000
4324.00000 2367.00000
4309.00000 2320.00000
4206.00000 2417.00000
4014.00000 2445.00000
IMAGE=C:\Users\lheck\Desktop\2017_Teeth\Teeth_LJ\V_0054772_Z_aaa_A_3_6_LJ.JPG
ID=200
SCALE=0.004562
LM=12
4049.00000 1988.00000
4058.00000 2139.00000
4422.00000 1998.00000
4196.00000 1931.00000
4565.00000 1869.00000
4448.00000 2059.00000
4680.00000 2042.00000
4829.00000 1952.00000
4509.00000 2165.00000
4442.00000 2130.00000
4356.00000 2232.00000
4118.00000 2258.00000
IMAGE=C:\Users\lheck\Desktop\2017_Teeth\Teeth_LJ\V_0058180_Z_aaa_A_3_6_LJ.JPG
ID=201
SCALE=0.004184
LM=12
3804.00000 2319.00000
3852.00000 2453.00000
4157.00000 2398.00000
4036.00000 2282.00000
4354.00000 2336.00000
4188.00000 2440.00000
4367.00000 2467.00000
4581.00000 2405.00000
4200.00000 2568.00000
4158.00000 2535.00000
4090.00000 2584.00000
3851.00000 2583.00000
IMAGE=C:\Users\lheck\Desktop\2017_Teeth\Teeth_LJ\V_0068155_Z_aaa_A_3_6_LJ.JPG
ID=203
SCALE=0.004805
LM=12
4106.00000 2134.00000
4082.00000 2256.00000
4482.00000 2249.00000
4279.00000 2131.00000
4577.00000 2170.00000
4539.00000 2254.00000
4684.00000 2254.00000
4782.00000 2195.00000
4493.00000 2405.00000
4467.00000 2363.00000
4340.00000 2427.00000
4086.00000 2415.00000
IMAGE=C:\Users\lheck\Desktop\2017_Teeth\Teeth_LJ\V_00E1025_H_she_P_3_6_LJ.JPG
ID=204
SCALE=0.003711
LM=12
4080.00000 2378.00000
4074.00000 2489.00000
4470.00000 2433.00000
4298.00000 2343.00000
4575.00000 2375.00000
4517.00000 2462.00000
4647.00000 2508.00000
4837.00000 2447.00000
4478.00000 2567.00000
4463.00000 2504.00000
4362.00000 2596.00000
4112.00000 2588.00000
IMAGE=C:\Users\lheck\Desktop\2017_Teeth\Teeth_LJ\V_00E1205_H_ano_W_3_6_LJ.JPG
ID=206
SCALE=0.004365
LM=12
3850.00000 2564.00000
3860.00000 2656.00000
4177.00000 2576.00000
3984.00000 2531.00000
4292.00000 2509.00000
4235.00000 2574.00000
4335.00000 2593.00000
4436.00000 2495.00000
4190.00000 2683.00000
4164.00000 2628.00000
4098.00000 2707.00000
3896.00000 2760.00000
IMAGE=C:\Users\lheck\Desktop\2017_Teeth\Teeth_LJ\V_00E1291_H_ano_W_3_6_LJ.JPG
ID=207
SCALE=0.005225
LM=12
4090.00000 2478.00000
4065.00000 2564.00000
4468.00000 2526.00000
4280.00000 2437.00000
4561.00000 2493.00000
4450.00000 2578.00000
4669.00000 2623.00000
4794.00000 2544.00000
4452.00000 2664.00000
4411.00000 2604.00000
4357.00000 2664.00000
4100.00000 2668.00000
IMAGE=C:\Users\lheck\Desktop\2017_Teeth\Teeth_LJ\V_00E1294_H_lpz_F_3_6_LJ.JPG
ID=208
SCALE=0.004064
LM=12
3820.00000 2413.00000
3875.00000 2494.00000
4178.00000 2407.00000
3994.00000 2355.00000
4282.00000 2320.00000
4261.00000 2384.00000
4350.00000 2346.00000
4524.00000 2241.00000
4227.00000 2480.00000
4217.00000 2423.00000
4112.00000 2550.00000
3909.00000 2583.00000
IMAGE=C:\Users\lheck\Desktop\2017_Teeth\Teeth_LJ\V_00E1298_H_piz_C_3_6_LJ.JPG
ID=210
SCALE=0.004854
LM=12
4387.00000 2099.00000
4400.00000 2257.00000
4777.00000 2247.00000
4591.00000 2082.00000
4844.00000 2117.00000
4853.00000 2170.00000
4962.00000 2220.00000
5170.00000 2207.00000
4792.00000 2387.00000
4773.00000 2309.00000
4655.00000 2437.00000
4388.00000 2410.00000
IMAGE=C:\Users\lheck\Desktop\2017_Teeth\Teeth_LJ\V_0A19998_H_ahb_A_3_6_LJ.JPG
ID=211
SCALE=0.003279
